# Supplementary material for: Integration of single-cell and spatial transcriptomics by SEU-TCA reveals the spatial origin of early cardiac progenitors
Source: Genome Biol. 2025 Jun 10;26:158. doi: 10.1186/s13059-025-03633-3 (PMC12150484; doi:10.1186/s13059-025-03633-3)
Supplement: Supplementary file 2 — Additional file 2: Table S1. Highly region-specific genes for E7.5 mesodermal cells. [file 13059_2025_3633_MOESM2_ESM.xlsx]

## Sheet: mesoderm_TCA_position_cluster_m
Table S1: Highly region-specific genes for E7.5 mesodermal cells.
Gene	p_val	avg_log2FC	pct.1	pct.2	p_val_adj	Cluster
Cdx4	5.06e-128	0.993744	0.47	0.057	1.13e-123	PD
Phlda2	3.87e-89	0.912175	1	0.982	8.62e-85	PD
Cdx2	8.61e-61	0.926666	0.699	0.344	1.92e-56	PD
Mesp1	3.35e-39	0.60281	0.942	0.639	7.47e-35	PD
Id1	3.55e-38	0.669395	0.906	0.743	7.91e-34	PD
Hand1	1.38e-34	0.717341	0.833	0.547	3.08e-30	PD
Psme2	2.37e-26	0.723345	0.791	0.679	5.29e-22	PD
Krt18	8.92e-297	2.88222	0.965	0.447	1.99e-292	AD
Krt8	1.61e-266	2.27602	0.953	0.498	3.6e-262	AD
Mest	4.12e-241	2.00206	0.973	0.707	9.2e-237	AD
H19	1.7e-231	1.30978	0.901	0.354	3.79e-227	AD
Pmp22	7.47e-205	2.03247	0.843	0.324	1.67e-200	AD
Ppic	5.48e-196	1.11933	0.972	0.78	1.22e-191	AD
Slc2a1	1.05e-185	1.81435	0.943	0.682	2.35e-181	AD
Csrp2	1.52e-185	1.39187	0.936	0.674	3.39e-181	AD
Tmem88	3.03e-176	0.972286	0.876	0.387	6.75e-172	AD
Car4	2.78e-172	1.54291	0.966	0.776	6.21e-168	AD
Slc25a4	2.66e-170	0.712084	1	0.998	5.93e-166	AD
Spin2c1	3.79e-159	1.32735	0.842	0.332	8.46e-155	AD
Apoe	2.38e-155	1.0446	0.98	0.889	5.31e-151	AD
Hand11	1.1e-147	1.23175	0.895	0.411	2.46e-143	AD
Serpinh1	1.1e-146	0.861034	0.997	0.978	2.46e-142	AD
Ahnak	1.21e-146	0.581305	0.433	0.021	2.69e-142	AD
Stard8	3.26e-145	0.584821	0.505	0.059	7.27e-141	AD
Tdo2	2.81e-143	0.753705	0.405	0.013	6.27e-139	AD
Foxf11	1.19e-141	0.953925	0.902	0.434	2.64e-137	AD
Polg	1.14e-139	0.684353	0.67	0.192	2.55e-135	AD
Anxa2	7.92e-139	0.828132	0.576	0.124	1.77e-134	AD
Bmp41	1.12e-133	0.809792	0.72	0.218	2.5e-129	AD
Igf2	1.57e-133	0.595745	0.541	0.097	3.5e-129	AD
Sparc	2.75e-129	0.785289	0.937	0.682	6.12e-125	AD
Fth1	1.8e-127	0.791753	1	1	4.01e-123	AD
Lrpap1	3.08e-127	0.951649	0.862	0.542	6.86e-123	AD
Arl4c	1.66e-121	0.745128	0.636	0.201	3.7e-117	AD
Bex3	1.67e-117	0.709897	1	0.999	3.72e-113	AD
Peg10	2.37e-116	0.700165	0.702	0.26	5.3e-112	AD
Nectin2	3.64e-115	0.71237	0.834	0.459	8.12e-111	AD
Tagln	7.67e-114	0.809554	0.436	0.064	1.71e-109	AD
Klf6	2.66e-113	0.715725	0.753	0.334	5.93e-109	AD
Cfc1	6.39e-113	0.707104	0.747	0.316	1.43e-108	AD
Cst3	4.42e-107	0.670243	0.976	0.92	9.85e-103	AD
Msx21	4.5e-106	0.819995	0.792	0.375	1e-101	AD
Clic1	4.31e-104	0.724541	0.836	0.547	9.61e-100	AD
Tpm1	1.61e-103	0.820083	0.959	0.854	3.59e-99	AD
Slc2a3	3.2e-103	1.15143	0.731	0.387	7.13e-99	AD
S100a10	7.19e-101	0.75315	0.955	0.784	1.6e-96	AD
Tspan4	1.36e-98	0.656604	0.639	0.254	3.04e-94	AD
Vim	1.8e-97	0.884994	0.92	0.637	4.01e-93	AD
Cmtm7	2.49e-95	0.715818	0.828	0.531	5.56e-91	AD
Rbbp7	9.65e-95	0.63793	0.999	0.99	2.15e-90	AD
Lrrfip1	1.2e-94	0.634549	0.644	0.266	2.68e-90	AD
Cdkn1c	7.93e-92	1.01492	0.879	0.639	1.77e-87	AD
Msx11	3.47e-91	0.773499	0.784	0.392	7.74e-87	AD
Crip2	2.16e-89	1.062	0.697	0.422	4.82e-85	AD
Cnn2	3.33e-86	0.948849	0.811	0.565	7.42e-82	AD
Bambi1	4.68e-84	0.646703	0.923	0.672	1.04e-79	AD
Csrp1	1.04e-82	0.731681	0.736	0.408	2.33e-78	AD
Gadd45g	2.74e-80	0.622879	0.547	0.197	6.12e-76	AD
Lgals1	5.29e-77	1.06207	0.78	0.563	1.18e-72	AD
Ccnd3	7.44e-73	0.586047	0.894	0.721	1.66e-68	AD
Tceal9	2.82e-72	0.658947	0.999	0.999	6.29e-68	AD
Plac8	5.96e-72	0.757333	0.711	0.426	1.33e-67	AD
Id3	9.09e-68	0.590933	0.997	0.903	2.03e-63	AD
Meg3	6.65e-59	0.842977	0.788	0.592	1.48e-54	AD
Acta2	4.39e-56	0.736754	0.257	0.044	9.8e-52	AD
Dlk11	1.06e-52	0.621253	0.501	0.206	2.37e-48	AD
Id21	1.11e-42	0.622137	0.747	0.495	2.48e-38	AD
Bex1	5.13e-28	0.98512	0.861	0.877	1.14e-23	AD
Tmsb4x	8.63e-28	0.684138	0.93	0.878	1.93e-23	AD
Lefty2	1.53e-165	1.95102	0.803	0.237	3.41e-161	AV
Cyp26a1	1.74e-150	1.41275	0.761	0.243	3.88e-146	AV
Emb	2.68e-145	0.942617	1	0.963	5.98e-141	AV
Foxc2	8.09e-115	0.7664	0.572	0.13	1.81e-110	AV
Irx5	1.81e-114	0.616844	0.566	0.126	4.03e-110	AV
Dll3	2.73e-96	0.837017	0.87	0.431	6.1e-92	AV
Socs2	2.7e-86	0.880765	0.785	0.412	6.03e-82	AV
Sfrp1	9.6e-86	0.741171	0.485	0.123	2.14e-81	AV
Lhx1	1.4e-82	0.763315	0.533	0.171	3.11e-78	AV
Tdgf1	3.94e-72	1.27247	0.684	0.348	8.8e-68	AV
Cd24a	2.83e-64	0.665139	0.99	0.965	6.32e-60	AV
Lhfp	9.76e-62	0.585865	0.697	0.364	2.18e-57	AV
Ppp1r1a	8.03e-58	0.869893	0.502	0.201	1.79e-53	AV
Mesp11	9.54e-57	0.794433	0.91	0.623	2.13e-52	AV
Tcf15	1.85e-56	0.893629	0.372	0.107	4.13e-52	AV
Alx1	2.05e-46	0.694086	0.254	0.055	4.58e-42	AV
Myl71	2.23e-45	0.993949	0.743	0.487	4.97e-41	AV
T	7.98e-184	2.0263	0.977	0.413	1.78e-179	PV
Hes7	9.32e-182	1.30376	0.628	0.071	2.08e-177	PV
Rbp1	7.4e-165	1.64927	0.974	0.571	1.65e-160	PV
Fst	8.64e-164	1.46816	0.923	0.344	1.93e-159	PV
Gal	1.69e-159	1.21738	0.507	0.043	3.78e-155	PV
Pou5f11	5.5e-149	1.30389	1	0.825	1.23e-144	PV
Tcea3	1.82e-131	0.765641	0.658	0.14	4.06e-127	PV
Tbx6	1.03e-124	0.99055	0.686	0.179	2.29e-120	PV
Dll1	1.19e-117	0.935591	0.714	0.196	2.66e-113	PV
Hoxb11	3.16e-111	1.21257	0.835	0.361	7.05e-107	PV
Frzb1	9.03e-107	0.952987	0.872	0.375	2.01e-102	PV
Tceal8	2.99e-105	0.891636	1	0.999	6.67e-101	PV
Cdx1	5.56e-103	1.1903	0.523	0.109	1.24e-98	PV
Sp51	2.51e-96	0.91984	0.853	0.384	5.61e-92	PV
Tspan131	1.75e-77	0.820749	0.777	0.415	3.9e-73	PV
Aldh1a2	1.47e-75	1.1089	0.456	0.109	3.28e-71	PV
Meis2	7.89e-68	0.817999	0.814	0.517	1.76e-63	PV
Cited11	6.93e-65	1.15596	0.737	0.397	1.55e-60	PV
Bcat1	1.21e-63	0.664537	0.858	0.598	2.7e-59	PV
Mixl1	2.33e-63	0.696038	0.591	0.215	5.2e-59	PV
Car31	9.99e-63	0.990783	0.681	0.319	2.23e-58	PV
Dusp6	2.95e-62	0.689927	0.721	0.356	6.59e-58	PV
Cxx1a	4.05e-62	0.679754	0.735	0.426	9.04e-58	PV
Sgk1	7.44e-62	0.626936	0.709	0.327	1.66e-57	PV
Bex4	8.89e-62	0.789976	0.972	0.849	1.98e-57	PV
Dll31	6.6e-61	0.655589	0.881	0.468	1.47e-56	PV
Cxx1b	2e-57	0.644026	0.702	0.396	4.47e-53	PV
Hoxa1	3.92e-53	0.708805	0.56	0.239	8.75e-49	PV
Epcam	1e-50	0.640131	0.698	0.375	2.24e-46	PV
Rspo31	3.5e-50	0.704474	0.893	0.595	7.8e-46	PV
Igfbp2	1.06e-43	0.585499	0.888	0.673	2.37e-39	PV
Syngr2	1.97e-41	0.704645	0.691	0.423	4.4e-37	PV
Gas11	5.33e-40	0.600599	0.719	0.445	1.19e-35	PV
Cited21	2.36e-37	0.585394	0.967	0.927	5.27e-33	PV
Pdlim41	6.9e-33	0.580397	0.812	0.595	1.54e-28	PV
Dnmt3b	4.13e-27	0.596245	0.821	0.717	9.21e-23	PV
Grsf1	4.36e-22	0.65015	0.77	0.672	9.74e-18	PV
