# Supplementary material for: Integration of single-cell and spatial transcriptomics by SEU-TCA reveals the spatial origin of early cardiac progenitors
Source: Genome Biol. 2025 Jun 10;26:158. doi: 10.1186/s13059-025-03633-3 (PMC12150484; doi:10.1186/s13059-025-03633-3)
Supplement: Supplementary file 3 — Additional file 3: Table S2. Average of RAS by each spot from spatial regulon map. [file 13059_2025_3633_MOESM3_ESM.xlsx]

## Sheet: RAS_mean_by_spot 
Table S2: Average of RAS by each spot from spatial regulon map.
Genes	10MA	9MA	8MA	7MA	6MA	5MA	4MA	3MA	2MA	2MP	3MP	4MP	5MP	6MP	7MP	8MP	9MP	10MP	ScoreMax
Arid3a	0.112528	0.0497163	0.0340128	0.0216084	0.0181095	0.0167434	0.00866573	0.00525061	0.00436266	0.0117659	0.00850944	0.00883687	0.0109165	0.00749644	0.0167845	0.026832	0.053344	0.0650811	10MA
Cdx2	0.0398602	0.0365775	0.0360779	0.0352795	0.0354198	0.0335095	0.0335855	0.0328791	0.0341374	0.0394703	0.0366535	0.03566	0.037515	0.0347397	0.0370323	0.0372166	0.0380861	0.0397013	10MA
Cebpb	0.0243942	0.0214786	0.0222357	0.0208454	0.0218344	0.0198879	0.0197896	0.0189545	0.018267	0.0205351	0.0203761	0.0190249	0.0197126	0.0196855	0.0205205	0.0204098	0.0204331	0.0223843	10MA
Creb3	0.0306774	0.0270296	0.026618	0.0257808	0.0253513	0.0261313	0.0254608	0.0256718	0.0258165	0.0264871	0.0262391	0.0262871	0.0261683	0.0253977	0.0261501	0.0260393	0.0263138	0.0271796	10MA
Creb3l1	0.0506945	0.0361813	0.0340822	0.0309904	0.0319048	0.0307295	0.0292785	0.0294419	0.0288819	0.0288874	0.0295315	0.0308578	0.0303464	0.0290604	0.0305641	0.0322477	0.0351806	0.0363608	10MA
Emx2	0.00374254	0.00131385	0.000804754	0.000918826	0.000632547	0	0.000421175	0.00143382	0.00261848	0.00140217	0.00112407	0.00187739	0.00114386	0.00109199	0.00136733	0.00294513	0.000934716	0.00289786	10MA
Esrra	0.0155516	0.0139313	0.0140056	0.0134961	0.0132284	0.0134273	0.0129451	0.0124573	0.0119494	0.0125053	0.0123167	0.0120944	0.0118745	0.0119851	0.0128068	0.0131721	0.0134979	0.0136037	10MA
Etv2	0.030469	0.02973	0.0277593	0.0254424	0.0238246	0.0224204	0.0221677	0.0232952	0.0221825	0.0188591	0.020643	0.0219303	0.0215779	0.0223944	0.0232098	0.0228229	0.0244418	0.0267481	10MA
Fev	0.0157971	0.0139867	0.013592	0.0133957	0.0154005	0.0130851	0.0137385	0.0145897	0.0138962	0.0130232	0.0149758	0.0133862	0.012564	0.0142105	0.0130441	0.014356	0.0142159	0.0154972	10MA
Fli1	0.0433815	0.0380621	0.034902	0.032717	0.0338297	0.0321609	0.0314056	0.0323339	0.0319772	0.031974	0.0328763	0.0336857	0.0332985	0.0331821	0.0337741	0.034806	0.0368217	0.0385959	10MA
Fosl1	0.0211456	0.0150518	0.0150342	0.0139164	0.0151411	0.0150969	0.0140438	0.0143759	0.013989	0.0138814	0.0146748	0.0143352	0.0138482	0.0140791	0.0149912	0.0169264	0.0161211	0.0171771	10MA
Foxq1	7.59013e-06	0	0	0	0	0	0	0	0	0	0	0	0	0	0	0	0	0	10MA
Gata1	0.0523756	0.0516931	0.0507792	0.0509211	0.0501887	0.0506326	0.0497738	0.0507398	0.0499219	0.0500709	0.050311	0.0515644	0.0509648	0.0519727	0.0512776	0.0522797	0.0499021	0.0515106	10MA
Gata2	0.055117	0.0528205	0.0511864	0.0500091	0.0488281	0.0452112	0.0473305	0.0476389	0.0464161	0.0476289	0.048808	0.0488578	0.0491982	0.0505449	0.0518286	0.0529785	0.0514717	0.0523551	10MA
Gata3	0.0222031	0.0174128	0.0171964	0.0152746	0.0141788	0.0137337	0.0133072	0.0120123	0.0103775	0.0104932	0.00998542	0.0109633	0.0112659	0.012184	0.0146894	0.0168798	0.0183145	0.0205377	10MA
Gata6	0.0662662	0.0647119	0.0643702	0.0617942	0.0572308	0.054098	0.0568945	0.0573716	0.0501431	0.049169	0.048676	0.0545834	0.0527458	0.0533623	0.0536705	0.0569959	0.0602188	0.0572875	10MA
Gli1	0.0564376	0.0338343	0.01984	0.012403	0.0145783	0.0104451	0.00835899	0.00634429	0.00660912	0.000758458	0.00535456	0.00920021	0.00196397	0.00628387	0.00386982	0.00750764	0.021017	0.0329205	10MA
Gtf2f1	0.0262939	0.0144454	0.0118406	0.00869768	0.0108328	0.00745247	0.00706786	0.00642564	0.00458425	0.00549008	0.00613495	0.00576716	0.00569065	0.00623282	0.00536262	0.00743958	0.0120911	0.0131432	10MA
Hlx	0.076759	0.0277904	0.0179889	0.00869715	0.00714703	0.00689562	0.00307882	0.00422477	0.00664437	0.0182762	0.0117855	0.00874907	0.0180209	0.00688089	0.0261625	0.0338141	0.0450529	0.0540379	10MA
Hmga2	0.038981	0.0382403	0.0373749	0.0356334	0.0367112	0.0317705	0.0338511	0.0343962	0.0316174	0.0298777	0.0324026	0.0337713	0.0331509	0.03509	0.033341	0.0345346	0.0358328	0.0347081	10MA
Hnf4a	0.0256251	0.0232419	0.0229225	0.0223391	0.0225709	0.0231111	0.0222373	0.0221624	0.0220288	0.022707	0.0223756	0.0222955	0.022225	0.0214704	0.0222334	0.0216774	0.0218761	0.0232345	10MA
Hoxb5	0.0125243	0.00374952	0.00370677	0.00187151	0.00127251	0	0.0015591	0.00324746	0.00722155	0.0113952	0.0104398	0.00694959	0.00925308	0.00655318	0.0102854	0.00685537	0.0068092	0.00770914	10MA
Hoxb6	0.0982694	0.0718769	0.0640936	0.0602959	0.0559	0.053897	0.054271	0.0542317	0.0539474	0.0568475	0.0539345	0.0588617	0.0586685	0.0563763	0.0622836	0.0646753	0.0739331	0.0787261	10MA
Hoxb8	0.0429656	0.0241445	0.0203453	0.0172154	0.0167475	0.0176252	0.0157129	0.016229	0.0166511	0.022847	0.0201712	0.0201146	0.0225127	0.0181162	0.0242473	0.0259113	0.0291943	0.0316162	10MA
Hoxc8	0.0090568	0.000553347	0.00101728	0.000931778	0.000987021	0.00463719	0.00125744	0.00105193	0.000446042	0.000925119	0.000503616	0.000338659	0.000479972	0.000565345	0.00239988	0.00356657	0.00557139	0.00825804	10MA
Hoxc9	0.0142392	0	0	1.7773e-05	0	0.000156821	0.000280248	2.29239e-05	0.000114828	0.00017713	0.000233451	0	0	5.34437e-05	0.0023314	0.00203625	0.0033896	0.00882582	10MA
Hoxd10	0.016912	0.000167768	3.19259e-05	3.06672e-05	2.52075e-05	0	0.000236672	0.000782575	0.00533984	0.00630651	0.00695435	0.000303512	0.00119213	0.00192655	0.00707773	0.00327476	0.0101133	0.0135741	10MA
Id1	0.0402586	0.03883	0.0392541	0.0384588	0.0373564	0.0390736	0.0374951	0.0377776	0.0379054	0.0390154	0.0383026	0.0381642	0.0385774	0.037652	0.0392077	0.0392625	0.0386763	0.0392277	10MA
Id2	0.024935	0.0210507	0.0209348	0.0201054	0.0218051	0.0193556	0.0198852	0.0194745	0.019532	0.0209458	0.0206143	0.0190822	0.0191445	0.0203532	0.0213356	0.022011	0.020835	0.0228668	10MA
Irf7	0.0148969	0.0112872	0.0109547	0.00904819	0.0099581	0.00983464	0.00980491	0.00882136	0.00964979	0.0133682	0.0122763	0.0108476	0.0118867	0.00838889	0.00934276	0.00910291	0.00707147	0.00967295	10MA
Junb	0.0246357	0.0237697	0.0234708	0.0234568	0.0227333	0.0226705	0.0235307	0.0229173	0.0224734	0.0218779	0.0221465	0.0223749	0.0217196	0.0225533	0.0233039	0.0245875	0.023171	0.0242891	10MA
Klf13	0.135821	0.111832	0.10129	0.0977108	0.102274	0.0900504	0.0927006	0.094078	0.0959358	0.106725	0.0992393	0.103231	0.103411	0.0982588	0.110729	0.12459	0.131108	0.12476	10MA
Klf6	0.0144706	0.00653926	0.00494359	0.00348199	0.00471492	0.00260149	0.00227968	0.00133102	0.000454068	0.000689543	0.000812984	0.000568739	0.00082336	0.00120409	0.00154384	0.00223802	0.00493838	0.00777569	10MA
Lhx2	0.000191971	0	0	0	0	0	0	0	0	0	0	0	0	0	0	0	0	0	10MA
Lmo2	0.0267011	0.0248111	0.0217355	0.0203993	0.0213671	0.0172169	0.0190721	0.0188625	0.0192552	0.0212421	0.022131	0.0223942	0.0232837	0.0231765	0.023028	0.0246294	0.0242012	0.0249062	10MA
Msx2	0.0745503	0.0595623	0.0549345	0.0507712	0.0476201	0.0432474	0.0436092	0.0417723	0.039603	0.0417038	0.0400074	0.0441936	0.0458571	0.0453597	0.0512584	0.0557404	0.0602955	0.0636022	10MA
Mybl2	0.0380631	0.0150427	0.0177721	0.00462116	0.00315994	0.00559485	0.0042631	0.0034042	0.00365921	0.0113817	0.00826556	0.00909332	0.0123674	0.00688576	0.011483	0.0106774	0.00843936	0.0162009	10MA
Nfkb2	0.00851001	0.00498025	0.00558217	0.00553228	0.00548877	0.00516398	0.00567183	0.00665284	0.00521651	0.00384607	0.00519677	0.00492809	0.00437893	0.00558943	0.00509157	0.00559309	0.00483596	0.00489389	10MA
Nr2f2	0.000211489	0	0	0	0	0	0	0	0	0	0	0	0	0	0.000161003	0	0	0	10MA
Parp1	0.00103358	0	0	0.000336381	0.000310593	0.000195503	0.000940697	0	4.33732e-05	0	9.28402e-07	0.000272197	0	9.5029e-05	0	0	0.000159813	0.000419567	10MA
Pole4	0.193712	0.155379	0.144675	0.151678	0.153205	0.148614	0.137676	0.135613	0.142364	0.146247	0.146248	0.138883	0.144043	0.141917	0.138385	0.142327	0.146319	0.162355	10MA
Polr3g	0.000625651	0.000234025	0	0	0	0	0.00033161	9.35492e-05	5.35142e-05	7.30296e-07	0.000172491	0.000206328	0.000126446	0	7.37599e-05	2.37085e-05	0	0.000201448	10MA
Ppard	0.0174432	0.00105281	1.09745e-05	0.000681387	0.00033625	0.00116655	0.000587	8.74962e-05	0.00030467	0.00191335	0.000682723	0.000189695	0.000529454	0.000593636	0.0016129	0.00163961	0.00647013	0.00418159	10MA
Six1	0.066925	0.0539821	0.0508077	0.0492911	0.0502546	0.0528418	0.0468574	0.0435449	0.0403041	0.0361574	0.0363748	0.0393459	0.036936	0.0378497	0.0378014	0.0398961	0.0477938	0.0535906	10MA
Smarcc1	4.83008e-05	0	0	0	0	0	0	0	0	0	3.52793e-05	0	0	7.08291e-06	0	0	0	0	10MA
Srf	0.0164333	0.0131894	0.0126387	0.0123044	0.0141733	0.0120899	0.0122173	0.0123383	0.0129418	0.0127943	0.0136031	0.0125977	0.0124832	0.0124615	0.0133624	0.0133705	0.0136419	0.0139151	10MA
Stat3	0.0185546	0.015582	0.0137314	0.0126399	0.0109836	0.0131509	0.0119663	0.0114787	0.00887636	0.0093346	0.00831019	0.0102779	0.00953817	0.00837308	0.00871627	0.0100261	0.0107822	0.0127517	10MA
Tal1	0.0488037	0.0472685	0.0453894	0.0424543	0.0423102	0.0394657	0.0404821	0.0403012	0.0387507	0.0399341	0.0405347	0.0415176	0.0407941	0.0419611	0.0431541	0.0443326	0.0431798	0.0447995	10MA
Tcf4	0.0246667	0.0177768	0.0136978	0.016857	0.0206287	0.0166569	0.0189521	0.0160802	0.00809534	0.00642876	0.0126593	0.0102399	0.0126152	0.0171668	0.010073	0.0118258	0.0183883	0.0126829	10MA
Tead1	0.0292649	0.0140349	0.0118091	0.00935668	0.0108484	0.00964497	0.0097422	0.00885179	0.00668875	0.00422836	0.00610923	0.00648399	0.0060137	0.00845363	0.00925045	0.0117872	0.0142669	0.0176766	10MA
Tead2	0.0357716	0.0332679	0.0326855	0.0349174	0.0336032	0.0310372	0.0327085	0.0344423	0.0326476	0.032315	0.0324034	0.033694	0.0324681	0.0314175	0.0311076	0.0300189	0.0321371	0.0300277	10MA
Tfap2c	0.00342078	0.00216036	0.00304217	0.00303303	0.00285994	0.00183959	0.0021274	0.00138283	0.00139006	0.00155859	0.00149276	0.00117004	0.00106451	0.00152628	0.00165345	0.0022548	0.00262888	0.00296744	10MA
Tfeb	0.0332787	0.0308955	0.0306588	0.0306067	0.0303836	0.030545	0.0300675	0.0301071	0.0297838	0.0301749	0.0302308	0.0298668	0.0296747	0.0296083	0.0304857	0.0301797	0.0302354	0.0309811	10MA
Tfec	0.0423056	0.0410219	0.0410498	0.039964	0.0394202	0.0408087	0.0397069	0.0394129	0.0395177	0.0402787	0.0399256	0.0399306	0.0400255	0.0390124	0.0398615	0.0397803	0.0396797	0.0399589	10MA
Usf2	0.013442	0.0125424	0.012532	0.0118066	0.0123733	0.0115102	0.0114711	0.0105554	0.0103033	0.0100287	0.0105541	0.0103065	0.0101586	0.0104644	0.0107773	0.0116298	0.0117778	0.0118995	10MA
Vezf1	0.00697763	0.00329927	0.00313951	0.000884446	0.00229279	0	0.000571023	0.000320107	0.000241345	0.000306104	0.000124233	0.000229903	0.000483632	0.00229503	0.00368327	0.00580525	0.00658607	0.00647413	10MA
Xbp1	0.0368213	0.032765	0.0320589	0.0311019	0.030646	0.0309931	0.0305643	0.03056	0.0306641	0.0310319	0.0310204	0.0314032	0.031209	0.0302415	0.0310516	0.0310904	0.0319922	0.0326801	10MA
Zfp286	0.074978	0.0174514	0.00628542	0.0012334	0.00663588	0.0011644	0.00282546	0.00104343	0.000485568	0.000270027	0.000944881	0.000859951	0.00211145	0.00166625	0.00867978	0.0163178	0.0254748	0.0326077	10MA
Zmiz1	0.00355082	0.0021176	0.00195186	0.00213147	0.00340313	0.00205322	0.00195084	0.0018835	0.00183519	0.00185912	0.00239619	0.00191535	0.00208551	0.00204144	0.00202514	0.00175957	0.00200385	0.00226245	10MA
Atf3	0.0204732	0.0233608	0.0203173	0.016728	0.0192711	0.0120781	0.0179429	0.0225988	0.0150262	0.0148594	0.0169718	0.0209118	0.020933	0.0201398	0.0173631	0.0167108	0.0194911	0.0125399	9MA
E2f7	0.0115557	0.0130585	0.0076127	0.0127301	0.00860186	0.0109491	0.00991396	0.0110122	0.0113895	0.00997837	0.00786928	0.012905	0.0122209	0.0106463	0.0100267	0.009905	0.0116342	0.00944871	9MA
Max	0.0360968	0.036374	0.0347338	0.0356769	0.035329	0.034153	0.0348233	0.0353771	0.0352239	0.0316951	0.0324748	0.0344847	0.0332141	0.0349147	0.0348101	0.034483	0.034841	0.0348316	9MA
Spi1	0.0192521	0.0199542	0.0147773	0.0105842	0.0137361	0.00416625	0.00606753	0.00531311	0.00735925	0.0141356	0.0119107	0.0124599	0.0134407	0.0144054	0.0159087	0.0183019	0.018061	0.0192009	9MA
Tfap2e	0.0146505	0.0185049	0.0175335	0.0179837	0.0138589	0.0162631	0.0166564	0.0179039	0.0172046	0.0145656	0.0146189	0.0165242	0.0155655	0.0146562	0.0144765	0.0137034	0.0180102	0.0153163	9MA
Cebpa	0.0710255	0.0743245	0.0753656	0.0732689	0.068386	0.0662446	0.0681149	0.0649757	0.0656057	0.0667846	0.0648683	0.065521	0.0655526	0.0653364	0.066108	0.0663629	0.0674949	0.0702676	8MA
Elf1	0.00265383	0.00418797	0.00478312	0.00422828	0.00355437	0.000709832	0.00160485	0.000889138	0.000891018	0.00173315	0.00186621	0.000927757	0.00133952	0.00132571	0.00155938	0.0019292	0.00246036	0.00237668	8MA
Gata4	0.016955	0.026618	0.031774	0.0225567	0.0237738	0.0214435	0.0231136	0.0266458	0.0259169	0.0146897	0.0159627	0.0173901	0.0160991	0.0245267	0.0237401	0.0217708	0.0206358	0.0175639	8MA
Gata5	0.0229442	0.0570566	0.0703997	0.0585705	0.0457847	0.0442233	0.042897	0.0365685	0.0123346	0.00122174	0.000414299	0.00712892	0.000749088	0.00817943	0.00615405	0.0111717	0.0118339	0.0121563	8MA
Smarcb1	0.0049044	0.00371153	0.00686341	0.0036264	0.00403635	0.00627767	0.00496525	0.00362702	0.00409943	0.00394319	0.00456379	0.00481524	0.00497411	0.00486094	0.00421722	0.00472625	0.00364343	0.00368025	8MA
Stat5a	0.00543873	0.00698464	0.00827172	0.00712873	0.00763739	0.00593933	0.00711338	0.00701985	0.00666644	0.00577213	0.00683017	0.00565154	0.00639499	0.00624637	0.00765913	0.00693798	0.00636067	0.00527819	8MA
Zfp319	0.000125604	0.000191196	0.000771211	0.000321287	0.000328148	0	0.00053813	5.3802e-05	0.000184865	0.000102584	0.00050447	0	7.42721e-05	0.000122623	0.000171784	0	0	0.000105312	8MA
Zfp580	0.000438912	0.00218475	0.00229069	0.00108174	0	0	0.000458365	0.000524977	0.000514726	0.000297162	0.000647908	0.000345968	0.00125202	0.00132583	0.000787764	0.00012796	0.000666144	0.000139996	8MA
Zfp672	0.00173328	0.00242924	0.00303797	0.00252621	0.00256418	0.00213363	0.0027761	0.00203947	0.00173381	0.00171131	0.00302539	0.00172727	0.00164872	0.002744	0.00216114	0.00277236	0.00179844	0.00221837	8MA
Gsc2	0.000757576	5.37381e-05	0.00113071	0.00253388	0.000178253	0	0	0.000557947	0.00100076	0.00166958	0.00214368	0.000688924	0	0.00101404	0.000847181	0.000488923	0	0	7MA
Nfyc	0.0477184	0.0504002	0.0540861	0.0558041	0.0480875	0.0512832	0.0501246	0.0471058	0.0445066	0.0441534	0.0444539	0.0469989	0.0483811	0.0462351	0.046658	0.0513216	0.0477992	0.048696	7MA
Zfp729a	0.00139422	0.00417524	0.00640729	0.00803599	0.0027623	0.00259551	0.00229528	0	0.000109613	0	0.000218531	0	0	0.000347607	0.000214081	0	0.000896467	0.000228185	7MA
Arntl	0.000675946	0.00061582	0.000456786	0.000624549	0.00323349	0	0.000972038	0.000429413	0.000796829	0.000320937	0.000885695	0.000857171	0.000953295	0.000713194	0.00148353	0.000538285	0	0.000760616	6MA
Arntl2	0.000528265	7.40151e-05	0.000354002	0.000192121	0.00113434	0	9.09329e-05	4.85912e-05	0.000130493	0.00046406	0.000810331	0.000443791	0.000101859	0.000747871	0.000793514	0.000464656	0.000323242	0.000354924	6MA
Atf4	0.047715	0.0484422	0.0487867	0.0477178	0.0491536	0.0462224	0.0482331	0.0485697	0.0484468	0.0476569	0.0472902	0.0476055	0.0481385	0.0485734	0.0477838	0.0487838	0.0478054	0.0479332	6MA
B230307C23Rik	2.38054e-05	0	0	0.000188603	0.00119268	0	0	0	9.39399e-05	0	0.000435606	0	0	0	0.000319706	0	0	0	6MA
Bclaf1	0.0160258	0.0165662	0.0170814	0.0167735	0.0194167	0.015384	0.0174275	0.0169117	0.0166753	0.0163565	0.0181539	0.0160675	0.016606	0.0182472	0.0173524	0.0177386	0.0170452	0.0173526	6MA
Creb1	0.00287529	0.00305553	0.00273987	0.00368206	0.0055326	0.00548919	0.00404914	0.00401384	0.00411525	0.00372317	0.00494919	0.00384659	0.00364452	0.00367859	0.00358726	0.00287454	0.00304797	0.00301103	6MA
Ctnnb1	0	3.66992e-05	0	0	0.000486145	0	0	0	0	0	0.000425208	0	0	0	0	0	0	0	6MA
E2f1	0.0127319	0.0138862	0.0135734	0.0146385	0.0154678	0.0144074	0.0146389	0.014457	0.0138526	0.0143767	0.0142473	0.0144775	0.0153047	0.014286	0.0143277	0.0141992	0.013845	0.0135089	6MA
Egr1	0.0152513	0.0147593	0.015862	0.0145922	0.0164187	0.014879	0.014766	0.0149082	0.0135736	0.0136797	0.0141112	0.0132952	0.013685	0.0138963	0.0138797	0.0151244	0.0148102	0.014536	6MA
Elf2	0.00335261	0.00298445	0.00328731	0.00296395	0.00435856	0.00297343	0.00305751	0.00304998	0.002932	0.00327726	0.00397603	0.00299135	0.0029671	0.00342957	0.00306777	0.00303955	0.00221577	0.00330333	6MA
Elf4	0.000136991	4.98964e-05	0.000187152	7.13806e-06	0.00034533	0	5.11361e-05	0.000283046	9.5866e-05	0.000127802	8.25957e-05	2.84075e-05	0.000173277	0.000178538	0.000316454	0	0.000119542	8.94165e-05	6MA
Elk1	0.000176126	0.000114816	0	0	0.00270945	0.000262205	0.000436795	0.0002026	0.000647741	0.000905385	0.00128899	0	0.000767337	0.000976024	0	0.000713522	0	0.00108062	6MA
Elk3	0.0084541	0.00783897	0.00510596	0.00851556	0.0094579	0.00634338	0.00637288	0.00583129	0.00645974	0.00568873	0.00675571	0.00793411	0.00753689	0.00643642	0.005919	0.00787369	0.00690812	0.00837869	6MA
Elk4	0.000124468	0	0	5.30779e-05	0.00116675	0	0	0.000338447	2.41685e-05	8.96017e-06	0.000263523	0	0.000108388	0.000273509	0.00027512	0	0	0	6MA
Ep300	0.00292289	0.00037905	0.000810919	0.00103272	0.0030854	0	0.000154586	0.00191818	0.00103143	0.000874676	0.00248329	0.00132389	0	0.00215887	0.00058651	0.00128037	0.00207265	0.000676017	6MA
Etv3	0.000308895	0.000240117	0.000627877	0	0.00264679	0.00111552	0.000508096	0.000224918	0.000163125	0.000154604	0.000573381	7.8046e-05	0.000135812	0.000367839	0.000420907	0.000183346	0.000186858	0.000892611	6MA
Etv6	0.00229602	0.00165933	0.00199737	0.00184578	0.0072233	0.00406245	0.00557565	0.00340746	0.00320657	0.00179224	0.00561706	0.00150311	0.00340591	0.00524046	0.00218791	0.003411	0.00114789	0.00219832	6MA
Ezh2	0.0284523	0.0301805	0.0320894	0.0317258	0.0337467	0.0318787	0.032644	0.0322398	0.0310389	0.032403	0.0337274	0.0312878	0.0322492	0.0329092	0.0318013	0.0319167	0.0302094	0.0301345	6MA
Fos	0.0238057	0.0219267	0.023566	0.02173	0.0240949	0.0206394	0.0216396	0.0213819	0.0197777	0.0209691	0.0213171	0.0198981	0.0211293	0.022228	0.0229106	0.0233265	0.0225861	0.0234645	6MA
Fosb	0.00224352	0.00269503	0.00395509	0.00180668	0.00476746	0.000861365	0.00319687	0.00318189	0.00084895	0.000999276	0.00123032	0.000687961	0.00103274	0.00213172	0.00183428	0.00301401	0.00166943	0.00162042	6MA
Fosl2	0.00231634	0.00174833	0.0016913	0.00157637	0.00421167	0.00152055	0.00242774	0.00238866	0.00199003	0.00229452	0.0023734	0.00146927	0.00242101	0.00151401	0.00283718	0.00217369	0.00144641	0.00170665	6MA
Foxo3	0.000513089	0.000125334	0.000962766	0.000308349	0.00206206	0.000357944	0.000867299	0.000771706	0.000466923	0.000230317	0.00160184	0.000213181	0.000691792	0.000923876	0.00197875	0.00173415	0.000412595	0.000274947	6MA
Foxp1	0.024386	0.0266183	0.027531	0.0296857	0.0301251	0.0298465	0.0277881	0.0245654	0.0209472	0.0236445	0.0231009	0.0241662	0.0255436	0.0244432	0.023488	0.0253534	0.024656	0.0236662	6MA
Foxr1	0.000320209	0.000175959	0.000210512	0	0.0015901	0.000370881	0.000380286	0.000424982	0.000248536	0.000440779	0.000753398	0.000173435	0	0.000406382	0.000677074	0.000829832	0	8.82857e-05	6MA
Glis1	0.00238097	0.0113446	0.0107657	0.0178119	0.0219954	0.0119573	0.0202699	0.0146631	0.00615449	0.00438044	0.0047135	0.00739148	0.00624593	0.0136311	0.00841336	0.0141609	0.0115373	0.0106876	6MA
Hif1a	0.00656454	0.00381147	0.00304786	0.00504552	0.00792956	0.0059709	0.00456388	0.00344101	0.00379949	0.00356294	0.00590463	0.00139326	0.00131738	0.00366139	0.00280145	0.00363331	0.00069826	0.00383883	6MA
Hlf	0.00103114	0.00083045	0.00209833	0.00132827	0.00523254	0.00085044	0.00176471	0.0026451	0.0010362	0.000857733	0.00257492	0.000422026	0.00119345	0.00208698	0.00198838	0.00114209	0	0.000856119	6MA
Hmgb1	0.0898934	0.0942615	0.0954246	0.0964185	0.0967416	0.0952155	0.0955751	0.0950062	0.0912039	0.0948953	0.0933112	0.0941695	0.094915	0.0947094	0.092852	0.094182	0.0917472	0.0898697	6MA
Hnf1b	0.00673646	0.00655896	0.00694112	0.00614365	0.00799956	0.00543069	0.00600208	0.00609775	0.00579888	0.00759063	0.00734123	0.0060165	0.00791957	0.0063676	0.00697555	0.00774322	0.00632829	0.00669854	6MA
Hoxd8	0.000229429	0.000502179	0	0.00034172	0.00235202	0.00220804	0.000568784	2.48436e-06	0.000219888	0.000701919	0.000410619	0.000976607	0.000550523	0.000605082	0.000694941	0.000903634	0.000310845	0.000768266	6MA
Hsf4	0.000355622	0.000272219	0.000196467	0	0.00227865	0	0.000603549	0.000253501	0.000170889	0.000308719	0.00144102	0.000509189	0.000936319	0.000688676	0.00023885	4.70118e-06	0	5.27774e-05	6MA
Irf3	0.00147024	0.00139487	0.00229525	0.00208187	0.00295993	0.00143572	0.00206341	0.00257243	0.00270989	0.000970282	0.00247215	0.00170235	0.000836698	0.00215391	0.00173341	0.00235229	0.00186823	0.00150266	6MA
Irf8	0.0001391	0.000238068	0.000281529	2.09095e-05	0.00174128	0.000285414	0	0.000204734	9.23242e-05	0.000425497	0.000763653	0.000180005	0.000458365	0.000801656	0.00026555	0.0010723	0	0.000495317	6MA
Jun	0.0387482	0.0382715	0.0415286	0.0362376	0.0443675	0.0353003	0.0398411	0.0396903	0.0363455	0.034333	0.0370748	0.0344454	0.035546	0.0396236	0.0381701	0.0410814	0.0401505	0.0398886	6MA
Jund	0.00655459	0.00425107	0.00416031	0.00240875	0.00698153	0.00262009	0.00425823	0.00334932	0.00182323	0.00464191	0.00374027	0.00167027	0.00272264	0.00267119	0.00360846	0.00444528	0.00371722	0.00522918	6MA
Kat2a	0.0119772	0.0120919	0.0128593	0.0124238	0.0144437	0.0126844	0.0131763	0.0132523	0.0124425	0.0129493	0.0143129	0.0122195	0.0123588	0.0129863	0.0123891	0.012603	0.0114947	0.0119019	6MA
Klf16	0.00167917	0.00117394	0.00197187	0.00131528	0.0030096	0.00109955	0.00173751	0.0017587	0.00142608	0.00167056	0.00239347	0.00125152	0.00130782	0.00207542	0.00216342	0.0023296	0.00159028	0.00179711	6MA
Klf9	0.0151765	0.0138419	0.0134661	0.0135332	0.0154483	0.0133278	0.0132975	0.0131465	0.0134804	0.0142501	0.0140987	0.0136002	0.0140432	0.0132954	0.0143324	0.0142164	0.0141156	0.014497	6MA
Mafk	0	0	3.19259e-06	0	0.000897748	0	0	0	8.50537e-05	0	0	0	0	0	0	0	0	0	6MA
Maz	0.00960514	0.00851533	0.00881261	0.00859082	0.00965345	0.00836357	0.00893097	0.00910347	0.00891141	0.00874781	0.00937682	0.00855618	0.00852511	0.0087258	0.00926614	0.00952245	0.00928993	0.00956018	6MA
Mef2a	0.0226275	0.0223858	0.0224365	0.0215142	0.02593	0.0213117	0.0213082	0.021704	0.0201656	0.0215945	0.0215812	0.0207968	0.0206237	0.0216103	0.0202139	0.0215385	0.0209761	0.0201123	6MA
Nelfe	0.0209362	0.0211639	0.0214696	0.02155	0.0222056	0.0208522	0.0217387	0.0218398	0.0214326	0.0217705	0.0217636	0.0213435	0.021546	0.0214725	0.0215312	0.0214307	0.0216564	0.0210709	6MA
Neurog1	0.000481801	0.000385341	0.00040067	0	0.0020969	0	0.000706422	0.000359984	0.000364652	0.00124107	0.00161486	0	0.00165011	0.000953359	0.000879765	0.00134454	0.000317168	0.000470185	6MA
Nfil3	0.00506603	0.00823722	0.0115998	0.00534632	0.014894	0.00307822	0.0110807	0.00987976	0.00257065	0.00271557	0.00379778	0.0022932	0.00192966	0.0068413	0.00540254	0.00538324	0.00503616	0.00297313	6MA
Nfkb1	0.00153926	0.000245602	0.0010425	0.000751936	0.00322351	0.000660819	0.000626363	0.000737092	0.000599087	0.00195902	0.00111365	0.000667059	0.000359118	0.000924592	0.000581202	0.00113886	0.000428375	0.000927485	6MA
Nfya	0.000735438	0.000178253	0.000196877	0.000426146	0.00216064	0.00202595	0.000269627	0.000892715	0.000448189	0.000534171	0.0013728	0.000306724	0.000925219	0.00129893	0.00107782	0.00113318	7.99066e-05	0.000313905	6MA
Nr2c2	0.00307832	0.00306664	0.00417214	0.00382695	0.00632578	0.00404284	0.00521809	0.00496974	0.00401077	0.00331156	0.00395676	0.00282161	0.00354886	0.00444227	0.00367902	0.00353011	0.00181215	0.00284899	6MA
Phf8	0.000261476	0.000240292	5.88856e-05	0.000247638	0.00105007	0.00018937	0.000237471	0.000296992	0.000116861	0.000481931	0.00089337	0.000415924	0.000170519	0.000367052	0.000159214	0.00054155	0	0.000253815	6MA
Rara	0.000156513	9.34619e-05	0.00042793	7.51936e-06	0.000489884	0.000201696	0.000114418	3.37778e-05	3.55204e-05	8.96017e-06	0.000464915	0	0	0.00014411	0.000252562	0	0	0.00019093	6MA
Rcor1	0.000147266	5.94177e-05	5.43923e-05	0.0002168	0.00152926	0	0.000321222	0.000112394	7.18184e-05	0	6.51944e-05	0	0	7.5551e-05	0	5.82859e-05	0	2.20481e-05	6MA
Rela	0.00147635	0.00164056	0.0017113	0.00161447	0.00382802	0.000933869	0.00200586	0.00146041	0.00149875	0.00122186	0.00170201	0.00107675	0.00098618	0.00191931	0.00138238	0.00231995	0.00109886	0.00117867	6MA
Rest	0.0157244	0.0158512	0.0146397	0.0143225	0.0184325	0.0126024	0.0139421	0.0151988	0.0147986	0.0136116	0.0143289	0.0148343	0.0130218	0.0142567	0.0146716	0.0139089	0.0153683	0.0149109	6MA
Rreb1	3.92876e-05	0	3.43204e-05	0	0.000396208	0	4.98809e-05	3.3042e-05	2.6738e-05	9.90099e-05	0.000152351	0	3.31042e-05	4.6393e-05	0	3.59053e-05	0	8.57633e-05	6MA
Six5	0.00056761	0.000218144	9.50838e-05	0.000138502	0.000945517	0.000115502	0.000641242	0.000503192	0.000425545	0.00058103	0.000821272	0.000295971	0.000722608	0.000534297	0.000603011	0.000223868	0.00052113	0.000349633	6MA
Smarca4	0.0413786	0.0403637	0.0407742	0.0405067	0.0416971	0.0390311	0.0402738	0.0402783	0.0395819	0.0394876	0.0399667	0.0400967	0.0395162	0.0397246	0.0395643	0.0394722	0.0406799	0.0391846	6MA
Smc3	0.0900322	0.0954759	0.0896571	0.0895742	0.10447	0.0779024	0.0846236	0.0858348	0.0814428	0.0794318	0.0840014	0.082928	0.0783271	0.0882328	0.0873481	0.0841668	0.0880114	0.0944722	6MA
Sox30	2.80317e-06	0	0	0	0.000956085	0	0	5.21716e-05	0	0.000622121	0.000210979	0	0	0	0.000541947	0	0	0	6MA
Sp1	0.00190852	0.0017728	0.00164671	0.00217107	0.00274036	0.00133968	0.00249453	0.00191925	0.00191681	0.00222214	0.00255735	0.00203566	0.00246178	0.00241751	0.00240556	0.00209424	0.00212445	0.00220129	6MA
Sp2	0.00362834	0.00331162	0.00369289	0.00351078	0.00583742	0.00385335	0.00401621	0.00393138	0.00378688	0.003296	0.00500873	0.00314297	0.00294259	0.00424078	0.00369488	0.00391173	0.00203091	0.00353877	6MA
Srebf1	0.00170228	0.00182054	0.00311358	0.00165085	0.00517218	0.00211316	0.00237608	0.00236968	0.0018331	0.00216127	0.00362014	0.00110168	0.0018585	0.00338253	0.00341268	0.00221791	0.00107367	0.00189751	6MA
Srebf2	0.00227124	0.00201867	0.00243941	0.00203155	0.00340373	0.00164721	0.00245939	0.00271819	0.00191244	0.00159033	0.00250166	0.00185746	0.00200987	0.00280186	0.00264098	0.00253576	0.00183399	0.0020227	6MA
Stat1	0.000227704	0.000135477	0.000443335	0.000274437	0.00128902	0.000751172	8.53817e-05	0.000202363	0.000489896	0.000348484	0.00112548	0.000340301	0.000341073	0.000303921	0.000388393	0.0001639	0	0.000268297	6MA
Stat2	0.000505434	0.000540657	0.00116729	0.00026163	0.00511262	0	0.00122231	0.00131081	0.000170583	0.00213242	0.00250738	0.00038481	0.000583567	0.000986295	5.31884e-05	0.000145149	0.00033653	0.000706286	6MA
Taf1	0.00477073	0.00424908	0.00455952	0.00445511	0.00649278	0.00480245	0.00501186	0.00469707	0.00449851	0.00421221	0.00527546	0.00409306	0.00420988	0.00452307	0.00478257	0.00423276	0.00378582	0.00479073	6MA
Tcf12	0.00032295	0.000350964	0.000694845	0.000138495	0.00114313	0.000828507	0.000525387	0.000229307	0.000178132	0.00100734	0.000958827	0.000296699	0.00048577	0.000354246	0.000498287	0.000254938	3.688e-06	0.000278046	6MA
Tead4	2.07004e-05	0	0	0	0.00328727	0	0.000152788	0.0010161	0.00010201	0.000353985	0.00068516	0	0	0	0	0	0	0	6MA
Tfap4	0.00537159	0.0166558	0.0260015	0.0271112	0.0316024	0.0223595	0.0275174	0.0282213	0.0218458	0.0191267	0.0187505	0.0147617	0.0140488	0.0233836	0.020807	0.0117737	0.00764086	0.00686015	6MA
Tfdp1	0.0511731	0.0526857	0.0548311	0.0542648	0.055784	0.0555474	0.055371	0.0547868	0.0545267	0.0535356	0.0551185	0.0519165	0.0526513	0.055191	0.0543006	0.0537572	0.0507386	0.0526142	6MA
Tfe3	0.00200934	0.00232933	0.00349218	0.00203447	0.00462554	0.00204837	0.0033255	0.00331755	0.00349145	0.00301192	0.00404023	0.00297546	0.00294285	0.00346931	0.0023994	0.00236484	0.00202325	0.00171268	6MA
Thap1	0.00507034	0.0050651	0.00627508	0.00567869	0.00859172	0.00711419	0.00672738	0.00632554	0.00656339	0.00659842	0.00706437	0.00584795	0.00572008	0.00665828	0.0064676	0.00582899	0.00531125	0.00524473	6MA
Ubtf	0.0017084	0.00166104	0.00195207	0.00146722	0.00303225	0.00134126	0.00193981	0.00198338	0.00159729	0.00169456	0.00257438	0.00165216	0.00211076	0.00218164	0.00217237	0.00184646	0.00173255	0.00186247	6MA
Wrnip1	3.63981e-05	0	0	0	0.000735699	0	0	0	0	6.56536e-05	0.00018828	0	0	0	0	0	0	0.000219958	6MA
Yy1	0.0152864	0.0153419	0.0161308	0.015081	0.0176577	0.0139252	0.0157582	0.0161572	0.0158547	0.0149383	0.0162698	0.0148645	0.0144818	0.0161623	0.0159598	0.0161226	0.015863	0.0153878	6MA
Zbtb7a	0.00139081	0.000757703	0.00148688	0.000852131	0.00195213	0.000778106	0.00105495	0.00122941	0.00087303	0.00142328	0.00157967	0.000649541	0.00134955	0.00131811	0.0013788	0.00103985	0.000434682	0.00116023	6MA
Zbtb7b	0.000335054	6.65425e-05	0	0	0.00188225	0	0	0.000147151	0.000112054	0.000423572	0.00108837	0.000141194	0	0.000437506	0.000331737	0.000545337	0	4.88967e-05	6MA
Zc3h11a	0.000317506	0.000160018	0.000507576	0.000207337	0.00168718	0.000377507	0.000593309	0.000741367	0.000497573	0.000188766	0.000427549	0.000242558	6.59377e-05	0.000408345	0.000251838	0.00056886	0	0.000587402	6MA
Zfp110	0.00383339	0.00314846	0.00310691	0.00325922	0.00487184	0.00451372	0.00434396	0.00395725	0.00341742	0.00320586	0.00349958	0.00292822	0.00326093	0.00423778	0.00344941	0.00306125	0.00260978	0.00312908	6MA
Zfp369	0.000547814	0.000282895	0.000511893	0.000180273	0.00112076	0.000397223	0.000490065	0.000339351	0.000302397	0.000309952	0.00064278	0.00027734	0.000365683	0.000459815	0.000316256	0.000337167	0.000138549	0.000540895	6MA
Zfp661	6.34565e-05	4.99933e-05	0	0	0.000782462	0	0	0.000231046	7.54874e-05	0.000146737	0.000253056	0.000174468	0.000162489	0.000114844	0	0	0	0.000276749	6MA
Zic5	0	0	0	0	0.000384286	0	0	0.000294397	0.000143721	0	0.000292844	0	0	3.54145e-05	0.000234111	0	0	0	6MA
Zscan20	0.00420531	0.00116675	0.00417794	0.00346156	0.0147965	0.00533505	0.00451502	0.00301963	0.00185427	0.00624094	0.00545343	0.000643813	0.00514696	0.00370178	0.00538941	0.00777832	0.00161937	0.00484677	6MA
Alx1	0.0243044	0.0284979	0.0316437	0.0351031	0.0376195	0.0508295	0.0406863	0.0347525	0.0282155	0.0223997	0.0234826	0.0252735	0.0220076	0.0253091	0.0218055	0.0212226	0.0216385	0.0214444	5MA
Brf2	0.00277974	0.00134979	0.0011715	0.00110146	0.00399179	0.00448891	0.00215701	0.00198542	0.0015535	0.00128689	0.00292276	0.000776846	0.00074838	0.00275859	0.00246168	0.00207368	0.000909706	0.00201964	5MA
Chd1	0.0244412	0.0281081	0.028767	0.0266792	0.0225859	0.0384222	0.0348407	0.0347425	0.0337429	0.0251555	0.0247834	0.023751	0.0185478	0.0345937	0.0299197	0.0271946	0.0236441	0.0333838	5MA
E2f3	0.00142088	0.00387236	0.00462708	0.00467483	0.00264581	0.00470463	0.00369511	0.00397255	0.000772783	0.000706595	0.000650978	0.000202341	0.00018134	0.000870875	0.00111447	0	0.000558228	0.001624	5MA
Egr4	0.00217671	0.00023671	0.000317982	0.00263792	0.00398898	0.0124237	0.00695349	0.0041833	0.00068189	0.000476095	0.000766488	0.000607891	0.000394873	0.000489854	0.000649071	0.000558289	0.000283238	0.00124992	5MA
Ehf	0	0	0	0	0	0.00101202	0.000560224	0	0.000233263	0	9.19118e-05	0	0	0	0	0	0	0	5MA
Foxa1	0.0543688	0.0495873	0.0491581	0.0514661	0.0487552	0.0561821	0.0515069	0.0519061	0.0499644	0.0513982	0.0494723	0.0517721	0.0494914	0.0454066	0.0448828	0.0453728	0.0468802	0.0462612	5MA
Foxa2	0.0250592	0.0251383	0.0301279	0.034371	0.032059	0.0472454	0.0381848	0.0363162	0.0257984	0.0185573	0.01859	0.0232292	0.0160953	0.0163522	0.0103397	0.0116939	0.0121939	0.0116212	5MA
Foxd1	0.00660298	0.00586466	0.007327	0.00732563	0.0134176	0.0190443	0.0114749	0.00873658	0.00549437	0.00833907	0.00969112	0.00243894	0.00499109	0.0118302	0.00905641	0.00829259	0.00575327	0.00995863	5MA
Foxd4	0	6.44857e-05	0	0.00145593	0.00143035	0.013262	0.00465256	0.00200455	0.000333656	6.70655e-05	0.000267751	0	0.000719803	0.000222875	9.20016e-06	0	0	0	5MA
Foxo1	0.00182894	0.000359436	0.0011221	0.000329447	0.00203228	0.00603355	0.000354215	0.00071557	0.000673746	0.00142893	0.00204303	8.41672e-05	0.00153288	0.000543717	0.000363271	0.000803487	0.000444729	0.000145412	5MA
Gabpa	0.00162928	0.00140647	0.00165796	0.00165244	0.00293772	0.00296013	0.00242859	0.00199393	0.00163241	0.00191302	0.00279285	0.00129432	0.00162936	0.00186062	0.00186615	0.00197131	0.00131699	0.0017341	5MA
Hdac2	0.0635226	0.0653052	0.0688322	0.0680261	0.0682846	0.0691649	0.0687124	0.0675261	0.0668264	0.069017	0.068734	0.0669048	0.0688031	0.0678156	0.0672622	0.0677406	0.0640658	0.0645638	5MA
Hesx1	0.0202276	0.0263951	0.0284744	0.0312155	0.0296548	0.0363411	0.0318055	0.0287185	0.0246978	0.023483	0.0226296	0.0252051	0.0230838	0.0239621	0.0240548	0.0241958	0.0237483	0.0229842	5MA
Hmgb2	0.869571	0.880899	0.878225	0.88475	0.86241	0.885076	0.878428	0.877109	0.879204	0.873775	0.870973	0.882451	0.882645	0.878401	0.87433	0.872861	0.874325	0.876038	5MA
Irx3	0.0026484	0.00276534	0.00575114	0.00686056	0.0116571	0.0211806	0.015885	0.00886883	0.00515197	0.0116584	0.0106201	0.00504582	0.00519141	0.00622049	0.00604497	0.00436547	0.00254472	0.00475956	5MA
Mecom	0.000468058	0	0	0.0022911	0.00375952	0.0221034	0.00796996	0.00326459	0.000410106	0	0.000395499	0	0	0.000754723	0.000157169	6.45107e-05	0	8.52027e-05	5MA
Mlx	0.0147851	0.0168982	0.0187739	0.0182652	0.0194495	0.0204951	0.0177665	0.0175325	0.0148424	0.0117478	0.0115285	0.0131438	0.0129102	0.0131193	0.0132065	0.0132535	0.0135357	0.0124392	5MA
Nkx2.1	1.20752e-05	0	0.00180382	0	0	0.00471968	0.000158181	0	0	0	0	0	0	0	0	0	0	0	5MA
Otx2	0.0309278	0.0317985	0.034337	0.0383454	0.0396534	0.0487901	0.0438618	0.0424471	0.0409803	0.0355467	0.0380112	0.034576	0.0345388	0.0358728	0.0333461	0.0324917	0.0323327	0.031583	5MA
Ovol2	0	0	0	0.00294569	0.00306503	0.0284186	0.00996976	0.00383958	0.000413027	0	0	0	0.000130961	0.00047759	0	0	0	0	5MA
Prrx2	0.000611811	0.00125433	0.000758241	0.00241376	0.00572481	0.00815268	0.00609406	0.00514881	0.000869667	0	0.00050536	0.00100649	0.000182969	0.000903661	1.37364e-05	4.41389e-05	0	0.000141818	5MA
Relb	0.000867	0.00244416	0.00218373	0.014228	0.0103711	0.0790409	0.043631	0.0321464	0.0651569	0.00570975	0.0193583	0.0131377	0.00023088	0.0103906	0.00343626	0.000235294	0.00702194	0.00739986	5MA
Runx3	0.00021415	0	0	0	0.00117601	0.0015131	0.000885916	0	8.07013e-05	0.00016489	0.000359689	0	8.97329e-05	0.00029647	0	0	0	0	5MA
Six3	0	0	0.00180382	0.000269105	0.00040188	0.00423667	0.00168427	0.00105908	0.000521113	0	0	0	0	0	0	0	0	0	5MA
Sox3	0.00189991	0.000536725	0.00123713	0.00190041	0.0016691	0.00564516	0.00101559	0.0006891	0.000921547	0.00500079	0.00270513	0.000516693	0.00419319	0.000760527	0.000746076	0.000456455	0	0	5MA
Tcf7l2	0.036357	0.0344296	0.045149	0.0559394	0.0501493	0.0860494	0.0710505	0.0656599	0.0634702	0.0336339	0.0366704	0.0418207	0.0289401	0.0299749	0.0193844	0.0159893	0.0178157	0.0204261	5MA
Zfp281	0.00164597	0.00358997	0.00656078	0.0172177	0.0182412	0.0641539	0.030664	0.0170123	0.00517992	0.00420042	0.00612002	0.00596666	0.00431203	0.00718089	0.00495084	0.00307105	0	0.00145461	5MA
Zfp287	0.000231585	0	0	0	0	0.00238054	0	0	0	0	0	0	0.000568712	0.000254985	0	0	0	0	5MA
Zfp35	4.93986e-05	0	0	0.000131033	0	0.000393098	0.000101859	2.16064e-05	4.17383e-05	0	5.21593e-05	0	0	1.26634e-05	0.000221292	0	0	0.000165106	5MA
Zfp449	0.000764943	0.00133542	0.00165516	0.000687856	0.0021046	0.0037735	0.00244349	0.00123147	0.000975698	0.00118931	0.00110433	0.00287614	0.000272685	0.00238694	0.00102927	0.00140565	4.37949e-05	0.00110862	5MA
Zfp770	0.00102059	0.000547628	0.00081266	0.000587556	0.000294633	0.00275064	0.00118227	0.000528831	0.000980945	0.000331156	0.00185748	0	0	0.000729539	0.000290641	0.000666713	0	0.00039075	5MA
Batf3	0	0	0	0	0	0	0.000576327	0	9.60028e-05	0	0	0	0	0	0.000353631	0	0	0.000167743	4MA
Bdp1	0.00112874	0.000487575	0.00149875	0.00103885	0.00194458	0.00178253	0.00271824	0.00121058	0.000482042	0.00176253	0.00236742	7.86883e-05	0.000282941	0.00182345	0.000295172	0.000499109	0.00212265	0.00106391	4MA
Deaf1	0.000346999	0.000186162	0.000412285	0.000492724	0.000809124	0.000352739	0.000982897	0.000583183	0.000495089	0.000549	0.000968003	0.000488659	0.000169179	0.000855688	0.000608916	0.000153052	3.75158e-05	0.000177093	4MA
Hmx2	0.000110186	0	0	0	0.000348404	0	0.000632499	0.000493457	4.99849e-05	0	8.98229e-05	0	0	0.00020806	0	0	0	0.000517102	4MA
Tcfl5	0.000506068	0.000136697	0.000246487	0.000282939	0.000777832	0.000549473	0.000894658	0.000581433	0.000374397	0.000666347	0.00081926	0.000212118	0.000359252	0.00051799	0.00068071	0.000587112	5.74893e-05	0.000418875	4MA
Zfp975	4.42039e-05	0	0	0	0	0	0.00013032	0	0	0	0	0	0	7.61412e-05	0	0	0	0	4MA
Cnot3	0.00722949	0.00706344	0.00720967	0.00759617	0.00859585	0.00814128	0.00900665	0.00923982	0.00848681	0.00810928	0.00757875	0.00716397	0.0076322	0.00796694	0.00765583	0.00808919	0.00773834	0.0081745	3MA
E2f8	0.0169658	0.0203045	0.0223222	0.0215343	0.0210823	0.0223555	0.0220646	0.0235653	0.0201962	0.0194873	0.020151	0.0192868	0.0205922	0.0200853	0.0196303	0.0193264	0.0175765	0.017583	3MA
Foxc2	0.0449351	0.0474035	0.0513731	0.053972	0.0557318	0.058706	0.0601336	0.0633346	0.0543304	0.0470205	0.0510163	0.0527414	0.0509749	0.0505581	0.0424859	0.0407931	0.0413369	0.0392742	3MA
Irx1	0.000968317	0.000931897	0.00239622	0.00272108	0.0104341	0.00897782	0.0136706	0.024268	0.0144648	0.00703306	0.0113147	0.0108237	0.00956154	0.00811465	0.00363023	0.00117562	0.00167189	0.00412449	3MA
Irx5	0.0383576	0.0398869	0.0434796	0.0486384	0.0489772	0.0498835	0.050513	0.0538242	0.0469303	0.0458411	0.0467667	0.0478792	0.0453577	0.0434922	0.0380093	0.0368024	0.0355166	0.0339832	3MA
Mafb	0.0042315	0.00603177	0.00977466	0.0172139	0.022017	0.0281812	0.0304453	0.0360535	0.0215009	0.0223222	0.033765	0.0213012	0.0169171	0.0215427	0.0157112	0.0249503	0.00990227	0.0105119	3MA
Mlxipl	0.000222241	0.000165146	3.90206e-05	6.389e-07	0.000381714	0.000534759	3.84468e-05	0.000556498	0.000298852	0.000365919	0.000438825	0.0004095	4.14981e-05	0.000230588	0.000331589	8.31848e-05	0	5.49334e-05	3MA
Pou6f1	2.80933e-05	0	0	0	0	0	0	0.000120492	0	0	0	0	0	0	0	0	0	0	3MA
Prdm1	5.39934e-05	0	0	0	0	0	0	0.000450415	0.000178676	3.38857e-05	0.00012422	0	0	0.000100577	0	0	0.00038724	0	3MA
Rad21	0.0102914	0.011511	0.0111068	0.0130519	0.0115022	0.0127286	0.012921	0.0136988	0.0129651	0.0104273	0.0106612	0.0123528	0.0132652	0.0124411	0.0111022	0.0111299	0.0119749	0.010017	3MA
Stat6	3.3246e-05	7.00621e-05	0	0	0	0	0	9.32766e-05	0	1.63653e-05	3.89929e-05	0	0	2.38243e-05	0	0	4.02327e-05	0	3MA
Zfp128	0.00271646	0.00297814	0.00531035	0.00626148	0.0119397	0.0112759	0.0149739	0.02048	0.0115547	0.00688057	0.0116565	0.00879751	0.00836318	0.010082	0.00574397	0.00493506	0.0041281	0.00306831	3MA
E2f4	0.0531257	0.0529803	0.0532928	0.0528812	0.0523507	0.0528588	0.0528168	0.0534507	0.0546303	0.0516291	0.0520863	0.0524167	0.0502828	0.0533781	0.0532067	0.0528077	0.0536785	0.053867	2MA
Gm6710	0	0	0	0	0	0	0	0	6.50597e-05	0	0	0	0	0	0	0	0	0	2MA
Gsc	0.000212419	0.000498548	0.000925481	0.00223666	0.00151496	0.0100878	0.00575559	0.00629154	0.0153588	0.00826876	0.00848581	0.00633073	0.0033116	0.00331809	0.00266537	0.000972516	0.000968313	0.00116103	2MA
Hdx	0.000107814	0.00148337	0.00185819	0.00177894	0.00231324	0.000810764	0.00256314	0.00490223	0.00561051	0.000752833	0.00157939	0.00241093	0.000321492	0.00306557	0.000538353	0.000454068	1.26775e-05	0.00047832	2MA
Klf7	0.00393229	0.00441445	0.0045982	0.00459946	0.00462554	0.0043888	0.00515879	0.00825364	0.0103909	0.00467341	0.00765884	0.00861475	0.00541905	0.00663652	0.00382128	0.00431183	0.00490503	0.00323679	2MA
Lhx1	0.0017987	0.00563471	0.00679485	0.00702134	0.00761958	0.013764	0.0125976	0.0164659	0.0217914	0.0100558	0.0119975	0.0120197	0.00849483	0.0125915	0.0102594	0.00757035	0.00598434	0.00457953	2MA
Six2	0.000211891	0.000203156	0.000482436	0	0.000331299	5.94177e-05	0.000840336	0.00109077	0.00122891	2.94147e-06	0.00030792	0.000258547	0.000191457	0.00110926	0.000872099	0	0.000631057	0.000276909	2MA
Bhlhe40	0.0147983	0.0143443	0.014037	0.0152936	0.0163372	0.015529	0.014836	0.0143445	0.0156039	0.0180855	0.0175189	0.0160521	0.0179233	0.0152092	0.0146143	0.0150917	0.014406	0.0141255	2MP
Cdx1	0.039998	0.0401465	0.0392445	0.039399	0.0380591	0.0379814	0.0371114	0.0359966	0.0373079	0.0609088	0.0495858	0.0475666	0.0575929	0.0417698	0.0452223	0.0431268	0.04162	0.040592	2MP
Cxx1a	0.00803499	0.00853287	0.00930736	0.00964037	0.0101931	0.00990802	0.010401	0.0100857	0.0116788	0.0152008	0.0147169	0.0124816	0.0139229	0.011166	0.0107213	0.00992296	0.00872936	0.00845244	2MP
Erf	0.00342659	0.00227393	0.00363154	0.00246692	0.00419451	0.00345393	0.00296416	0.00319549	0.00252434	0.00506539	0.00460336	0.00265027	0.0044285	0.00343429	0.00340102	0.00346967	0.00300299	0.00287808	2MP
Foxd3	0.0119313	0.0107996	0.0126676	0.0117468	0.014268	0.0119565	0.014333	0.0147197	0.017976	0.018278	0.0168908	0.00985171	0.012238	0.0143777	0.0122546	0.0132565	0.0091123	0.0142968	2MP
Foxj3	0.0892076	0.0834785	0.0759578	0.0755736	0.0740723	0.0827109	0.0726239	0.0800509	0.0960421	0.109113	0.104568	0.100271	0.103807	0.0886461	0.0916667	0.0820264	0.0853079	0.0787875	2MP
Gbx2	0.0447741	0.0432256	0.0423327	0.0424425	0.0420417	0.0412495	0.0416425	0.0415081	0.0435384	0.0660366	0.0575811	0.0522917	0.0605575	0.0470845	0.0499088	0.0477708	0.0459266	0.044523	2MP
Gm10093	0.0078576	0.00740917	0.00939021	0.00776839	0.00828715	0.0134242	0.00717701	0.00842398	0.0120318	0.0168592	0.0131088	0.0112733	0.0123478	0.009047	0.00893623	0.0115065	0.00905772	0.0111734	2MP
Hif3a	1.38002e-05	0	0	0	0	0	0	0	1.05788e-06	0.000428866	0.000153186	0	0	0	0	0	0	0	2MP
Hoxa1	0.0280525	0.0280154	0.0262527	0.0275965	0.0273123	0.027878	0.0271529	0.0264679	0.0280434	0.0462802	0.0397802	0.0373406	0.0431092	0.0319255	0.0353749	0.032827	0.0310534	0.0291713	2MP
Hoxa3	0.00976402	0.00203523	0	0.00244839	0.00508832	0	0.00149193	0.00224599	0.0013196	0.0575158	0.031108	0.0222576	0.05735	0.0184602	0.0470427	0.0397846	0.0322847	0.0368338	2MP
Hoxa5	0.00432279	0.00440804	0.00678216	0.00843056	0.0087037	0.00392853	0.00604602	0.00729556	0.00676638	0.0162476	0.00926183	0.00512776	0.0109467	0.00625253	0.012902	0.0124764	0.00884634	0.0109012	2MP
Klf1	0.00266412	0.00176259	0.00127496	0.000901516	0.00193753	0.000469508	0.00205854	0.00229026	0.00290513	0.00515561	0.00473097	0.00286357	0.00442201	0.00254861	0.00367006	0.0019258	0.00248699	0.00439389	2MP
Mixl1	0.00838646	0.0100456	0.0110503	0.010826	0.0113437	0.0122559	0.0124209	0.0148927	0.0243141	0.0324668	0.0283583	0.0231501	0.0266094	0.0183477	0.0202864	0.0152843	0.0131126	0.0125547	2MP
Mxd3	0.000129377	0.00020863	0.000677018	0.00203892	0.000367945	0	0.00115569	0.00139073	0.00271645	0.00934474	0.00428332	0.00205912	0.00319957	0.00164907	0.00897963	0.00807891	0.00124307	0.00197997	2MP
Mxi1	0.00509177	0.00552897	0.00595495	0.00628587	0.00692579	0.00618797	0.00713275	0.00794251	0.00911721	0.0119095	0.0117915	0.0106946	0.0113454	0.0080194	0.00806287	0.00644775	0.00587299	0.00587922	2MP
Nanog	0.00094563	0.000890074	0.00228561	0.0030141	0.00305436	0.00217667	0.0020606	0.00216143	0.00670159	0.0211609	0.0141166	0.0100838	0.0124047	0.00460518	0.0119313	0.00784314	0.00312362	0.00289547	2MP
Nkx2	0.00106691	0.000845729	0.000387216	0.00234374	0.0033919	0.0146292	0.00661355	0.00505742	0.0168667	0.0208939	0.019279	0.0155687	0.0159657	0.00619835	0.0107428	0.00377431	0.00298728	0.00260749	2MP
Npdc1	0	0	0	0	0	0	0.000889768	0	0	0.00116747	0.000182431	0	0	0.000315189	0.00028463	0	0	0	2MP
Phf21a	1.94066e-05	0	0	0	0	0	0	0	0	0.000338857	0	0	0	0	0	0	0	0	2MP
Pou5f1	0.00950405	0.0318565	0.0536396	0.049034	0.0432547	0.0534156	0.0438975	0.0470762	0.0416279	0.0799677	0.0573759	0.0391747	0.0428932	0.0265644	0.030247	0.0171887	0.00991149	0.0059946	2MP
Rbbp5	0.00274313	0.0023619	0.00310711	0.0027721	0.00401671	0.0022993	0.00328379	0.00439224	0.00309512	0.00762361	0.00539494	0.00373469	0.00568	0.0035916	0.00264338	0.00302349	0.00221577	0.0019667	2MP
Rfx3	0.00254332	0.00394067	0.00422742	0.00466134	0.00514388	0.00416348	0.00451578	0.00416451	0.00458722	0.00625021	0.00609686	0.00593675	0.0060503	0.0050885	0.00536216	0.0048316	0.00432549	0.00383468	2MP
Rxrg	0.0550443	0.0524542	0.0467432	0.0465068	0.0455829	0.050899	0.0449046	0.0496493	0.0787867	0.12157	0.108557	0.0982901	0.105728	0.066922	0.0832553	0.0587554	0.0578391	0.051881	2MP
Sox11	0.0444959	0.0462346	0.0473455	0.0471515	0.0472765	0.0458297	0.0472395	0.047667	0.0474275	0.0494632	0.048419	0.0484598	0.0481946	0.0463576	0.0457046	0.0448265	0.0455031	0.0426287	2MP
Sox2	0.00128769	0.00458458	0.00732022	0.00852884	0.00916545	0.0042936	0.0062841	0.00757793	0.00829385	0.00949489	0.00906737	0.00295888	0.00386724	0.00525251	0.00295066	0.00235829	0.00116909	0.000468167	2MP
Sp5	0.000488425	0.000660271	0.00146508	0.0017133	0.0035333	0.00056029	0.00197313	0.00295222	0.0205137	0.0385588	0.0354334	0.023295	0.0255859	0.010633	0.0151593	0.00688251	0.00262659	0.00226012	2MP
T	0.0164793	0.021542	0.0215535	0.0193558	0.0188913	0.0166938	0.0204559	0.0269366	0.0527895	0.0738645	0.0650143	0.0540255	0.0601532	0.0414262	0.0471963	0.0326622	0.0273753	0.0227898	2MP
Tbx6	0.000277945	0.00127915	0.00105854	0.00133205	0.00128676	0.000325599	0.00438382	0.0139566	0.0268813	0.0361044	0.0356319	0.0311538	0.0348434	0.0156025	0.0121368	0.00392833	0.00272393	0.00128172	2MP
Tcf7	0.00398784	0.000809675	0.000481882	0.000799743	0.00286893	0.000211316	0.00106315	0.00153526	0.00825287	0.0202474	0.017799	0.012161	0.0163045	0.00626173	0.0164228	0.0112058	0.0111308	0.0106309	2MP
Trps1	0.00154554	0.000707962	0.00076194	0.000610633	0.00089087	0.000461971	0.000718127	0.000986808	0.00805696	0.0201328	0.0166131	0.0123851	0.0143749	0.005397	0.0110842	0.0055846	0.0046019	0.00430588	2MP
Zfp189	0.000296078	0.000592668	0.000897191	0.000533191	0.00123967	0.000662568	0.00070491	0.00100075	0.000717028	0.00526841	0.00439505	0.00182567	0.00387913	0.00198209	0.00346705	0.00208938	0.000372152	0.000776685	2MP
Zfp219	0.0012406	0.00207441	0.00229242	0.00161428	0.00307117	0.00181203	0.00327401	0.00640747	0.0163859	0.020755	0.0199806	0.0149623	0.0162797	0.0089009	0.0120497	0.0100641	0.0077945	0.00417586	2MP
Zfp467	0.0060312	0.00457594	0.00537557	0.00443382	0.00696808	0.00563444	0.00647677	0.0070975	0.0103672	0.0137947	0.012286	0.0100926	0.0109232	0.00802082	0.00949884	0.00903591	0.0068256	0.00759896	2MP
Ahr	0	0	0	0	0	0	0	0	0	2.11786e-05	0.000587678	0	0	0	0	0	0	0	3MP
Ascl1	0.000532459	0.000225438	0.000452284	0	0	0	0	0.000860832	0.00098912	0.00505815	0.00984848	0.00885003	0.00843731	0.00179906	0.00223871	0.000132417	0	0	3MP
Atf2	0.000435962	0.000262852	0.000513717	0.000398674	0.000854436	0.000540509	0.000727719	0.00020289	0.000162914	0.000315112	0.000993052	0.000118689	0.000438302	0.000238243	0.000483705	0.000632914	0	0.000380355	3MP
Crem	5.24566e-05	0	0.000161081	0	0	0.000180344	0.000180568	4.66383e-05	0.000136611	0.000265214	0.00037423	0	7.87092e-05	7.85559e-05	8.46833e-05	0	2.01163e-05	0	3MP
Cux1	0.00027083	0.000130862	0.000154428	0.000211785	0.000553513	9.38106e-05	0.000417669	0.000260761	0.00026951	0.000340047	0.00102796	0.000358076	0.000305577	0.000354384	0.00057824	0.000600167	0.000105667	0.000487711	3MP
E2f2	0.00169058	0.00164163	0.00268436	0.0024991	0.00287969	0.00158652	0.00305524	0.00266382	0.00245262	0.00378785	0.00547416	0.003067	0.00411305	0.00368478	0.0024509	0.00325282	0.00228113	0.00203591	3MP
E2f6	0.00114622	0.000660585	0.00114442	0.000534317	0.00127893	0.00106421	0.00163159	0.000387943	0.000581998	0.00139779	0.00191151	9.78354e-05	0.00120533	0.000997055	0.000430815	0.00160428	0.000204258	0.00173389	3MP
Emx1	0.000534184	0.000162001	0.000760901	0	0.000935559	0.000234604	0.000520679	0.000263177	0.000135832	0	0.00115307	0	4.75342e-05	0.000173295	0.000420907	0	0.000130309	0.000269061	3MP
Foxi2	0.000505762	0.000208961	0.000642319	0.000445222	0.000915187	0.000763942	0.00118037	0.000457123	0.000272631	0.000933371	0.00124088	3.37236e-05	0.000299918	0.000706941	0.000153884	0.000304849	0.000909706	0.000455963	3MP
Gtf2b	0.0260286	0.0249783	0.0290426	0.0263969	0.0260999	0.0270299	0.0260474	0.0276207	0.027603	0.0287118	0.02915	0.0261933	0.0274816	0.0271537	0.0257883	0.0279808	0.0225524	0.0246607	3MP
Homez	5.42152e-06	6.62832e-05	0	0	0	0	0.00036207	0	3.76304e-05	0.000506773	0.00182709	0.000941507	0	3.54145e-05	5.42152e-05	0	0	0	3MP
Maf	0	0.000110098	0	0	0	0	0.000192334	5.04326e-05	0	0.0001186	0.00110517	0	0	0.000315898	0	0	0	0.000185652	3MP
Nfyb	0.0375083	0.0391403	0.0411944	0.0408079	0.0415349	0.0417792	0.0420657	0.0422919	0.0441349	0.0474601	0.0476729	0.0434241	0.0447922	0.0432646	0.0421403	0.0414023	0.0383883	0.0385002	3MP
Nr1h2	4.28793e-05	0	0	0	0	0	0	0	1.76817e-05	0	0.00013926	0	0	0	0	0	0	0	3MP
Nr4a2	0	0	0	0	0	0	0	0	0	0	5.33168e-05	0	0	0	0	0	0	0	3MP
Rfx4	5.17509e-05	0	0	0	0	0	0	0	0	0	5.73752e-05	0	0	0	0	0	0	0	3MP
Rxra	0.0015723	0	0	0	0.000105955	5.17509e-05	0.000289676	0.000257179	0.00174856	0.0017118	0.00227401	6.11471e-06	0.000366953	0.000539118	0.00078511	0.000184521	0.000982993	0.00129033	3MP
Snapc4	2.01829e-05	0	0	0	0	0	0	0	0	0	4.67914e-05	0	0	0	0	0	0	0	3MP
Sox14	0.0002245	0.000129196	0	0.000253004	0.000787092	0	0.000423699	0.000237257	0.000310564	0.000305577	0.00113477	0	0	0	0.00103338	0	0	0	3MP
Sox8	0.000738313	0.000140899	0.000802139	0	0.000707611	8.05014e-05	0.00123429	0.000118835	0.000510957	0.000976862	0.00151422	0.000269789	0.000258891	0.00026915	0.000551051	0.0011039	0.00016596	0.000673494	3MP
Sp4	0.000483116	0.000196275	0.000407388	0.000411132	0.00102225	9.9908e-05	0.000810378	0.000698158	0.000837975	0.000960317	0.00122746	0.000646168	0.000482415	0.00109888	0.000536197	0.000269608	0.000311943	0.00058668	3MP
Taf7	0.0168177	0.0167401	0.0188702	0.0174597	0.0208647	0.0188022	0.0191016	0.0182279	0.0188788	0.0208063	0.0218981	0.017964	0.0195367	0.0196426	0.0202201	0.0202523	0.0171744	0.0182627	3MP
Tcf7l1	0.00321435	0.00179648	0.00195067	0.000706112	0.00382693	0.000888736	0.00231915	0.00224373	0.00744512	0.00855573	0.0090898	0.00244949	0.00314472	0.00332075	0.00447358	0.00423713	0.00457606	0.00418807	3MP
Xrcc4	0.00841544	0.0080442	0.00883503	0.00861441	0.00890772	0.00898364	0.00833003	0.00855333	0.0088343	0.00827788	0.00920099	0.00845842	0.00897651	0.00851881	0.0083065	0.00809151	0.00831167	0.00791521	3MP
Zbtb6	0.000287122	3.66992e-05	0	0.000812681	0.000943481	0	0.000899754	0.00163664	0.00125077	0.00913738	0.0126238	0.00482729	0.00814117	0.00176443	0.000439563	0.00165521	0	0	3MP
Zfp143	0.00128837	0.000623548	0.000628735	0.000369676	0.001069	0.00111793	0.00159949	0.00183526	0.00221505	0.000907434	0.00260776	0.000864613	0.000290791	0.00189228	0.00101332	0.00156731	0.00122834	0.0010163	3MP
Zfp2	0.000156646	0	0	9.99633e-05	0.000194458	0	0.00022538	0.000479243	0.000447118	0.00372865	0.00473014	0.00175659	0.00273909	0.000632558	0.000705493	0.000441323	6.66676e-05	0.000421831	3MP
Zfp263	0.00798516	0	0	0	0	0	0	0.00169558	0.00887415	0.00836342	0.0106529	3.17965e-05	0.00152109	0.0024946	0.00408257	0.000959511	0.00511156	0.00628191	3MP
Zfp595	0.00187156	0.00150898	0.00221885	0.00219586	0.00385484	0.000493156	0.00135448	0.0013892	0.00163517	0.00268719	0.00439833	0.00261769	0.00232278	0.00213945	0.0011967	0.00148834	0.000666009	0.00107367	3MP
Bmyc	0.014087	0.0150928	0.0144665	0.0154562	0.0159922	0.0155322	0.0148968	0.014895	0.0150279	0.0153514	0.0146466	0.0164065	0.0156807	0.014353	0.0146923	0.0146208	0.0156078	0.0139752	4MP
Ctcf	0.0328003	0.0339168	0.0319738	0.0338977	0.0341011	0.0318158	0.0326764	0.0333982	0.0330748	0.0314124	0.0316739	0.0342322	0.0328151	0.0327821	0.0323407	0.0325452	0.034086	0.0319169	4MP
Foxp2	0.0142656	0.0181321	0.015752	0.0194526	0.0174457	0.0180746	0.0160678	0.0192395	0.0182918	0.0151782	0.0139897	0.0211204	0.0203409	0.0171394	0.0173472	0.0151899	0.0192619	0.0143967	4MP
Hmgb3	0.0604945	0.0633851	0.0621299	0.0649421	0.0621761	0.0643057	0.062867	0.0625344	0.0581352	0.0618916	0.0605664	0.0656829	0.0644185	0.061987	0.0599764	0.0605663	0.0615252	0.0574476	4MP
Sox4	0.0500401	0.0515667	0.0524956	0.0530326	0.0524417	0.0519607	0.052434	0.0533303	0.0533755	0.0535098	0.0530232	0.0535786	0.0526243	0.0520827	0.0509281	0.0503084	0.0504399	0.0487513	4MP
Supt20	0.0141126	0.0130251	0.0109447	0.0135015	0.0122677	0.0117661	0.0115244	0.0127114	0.0133869	0.0129464	0.0123758	0.0146164	0.0145653	0.0131221	0.0124898	0.0118617	0.0145757	0.0116832	4MP
Erg	0.00179696	0.00124161	0.00118631	0.00124202	0.00222384	0.000669887	0.0014786	0.00121618	0.00124915	0.00152327	0.00196645	0.00207231	0.00295561	0.00119146	0.00171046	0.00194321	0.000783084	0.00157754	5MP
Foxn2	3.89364e-05	0	0	0	0	0	0.000589327	0.00046706	6.48331e-05	0	0.00046871	0	0.000713012	0.000431045	0.000126502	0	0.000600616	0.000616919	5MP
Gsx1	0	0	0	0	0	0	0.000623993	0	6.48331e-05	0.00446263	0.00144035	0	0.00479222	0.000195286	0.00039265	0	0	6.63044e-05	5MP
Hoxa2	0.0026278	0.00464865	0.00566718	0.00558534	0.00699949	0.00378063	0.00709998	0.00839626	0.00864472	0.017606	0.0190796	0.0173598	0.0238185	0.014446	0.0125284	0.0093006	0.00593391	0.00403994	5MP
Hoxb1	0.0364465	0.0386717	0.0367888	0.0361572	0.0366896	0.0304247	0.0356895	0.0369045	0.0396777	0.0613138	0.0557105	0.0544985	0.0643232	0.0485939	0.0516021	0.0472976	0.0430385	0.0405882	5MP
Hoxb4	0.0107964	0.00601735	0.0079602	0.0017097	0.0040296	0	0.00315613	0.00205643	0.00302025	0.0222022	0.0197638	0.0133256	0.0225052	0.0141953	0.0222701	0.00950853	0.00943512	0.00301685	5MP
Kdm5b	0.0284478	0.0279664	0.0269487	0.0280309	0.0275702	0.0273384	0.0271045	0.0272232	0.0277097	0.0286032	0.0280863	0.0288753	0.0291679	0.0269648	0.0270551	0.0264691	0.0272833	0.0254523	5MP
Klf2	0	0	0	0	0	0	0	0	0	0	0	0	0.000247857	0	0	0	0	0	5MP
Lef1	0.0410138	0.0449787	0.0438106	0.0472038	0.0476701	0.0450248	0.0483559	0.0515383	0.0555534	0.0574765	0.0574132	0.0590339	0.0610386	0.0547456	0.0535577	0.0501096	0.0493285	0.0430425	5MP
Meox1	0.0184231	0.0203716	0.018728	0.0192838	0.0183622	0.0189795	0.0203884	0.0171267	0.0145754	0.027401	0.0266482	0.0275008	0.0349748	0.025251	0.0228086	0.0224209	0.0213357	0.0194116	5MP
Zbtb17	0.000266517	0.000451955	0.00136014	0.000947075	0.00130306	2.43534e-05	0.000421093	0.000350368	0.000198633	0.00110907	0.000612417	0.000328592	0.00163074	0.000729123	0.00155523	0.000416573	0	0.00048342	5MP
Churc1	0	0	0	0	0	0	0	0	0	0	0	0	0	2.12487e-05	0	0	0	0	6MP
Egr2	8.083e-05	0	0	0	0	0	7.57522e-05	0.000180116	0	0.000229939	6.76407e-05	0	0	0.000446223	0	0	0	0	6MP
Nf1	0	5.76701e-05	1.5963e-05	0	0.000540161	0	0.000479336	0.000316894	0	0.000258849	0.00026119	9.31413e-05	0.000132039	0.000736622	0	0.000694338	0	0	6MP
Psmd12	0.094398	0.0958505	0.0968057	0.0971407	0.0947445	0.0959038	0.0969895	0.0969619	0.0979719	0.0954965	0.0950848	0.0969227	0.0962955	0.0982768	0.096693	0.0976613	0.0979793	0.0973914	6MP
Arnt	6.92887e-05	0.000106165	0	0	0	0	0.000241166	0	1.42814e-05	0	0.000235814	0	0	0.000236097	0.000385257	0	0	0.000294286	7MP
Esx1	0	0.000294904	0	0	0	0	0	0	2.85628e-05	0	6.03461e-05	0	0	9.44387e-06	0.000375673	0	0	0	7MP
Evx1	0.0160194	0.0147652	0.0142993	0.0125119	0.0139097	0.00951287	0.0104206	0.0115817	0.0146584	0.0239073	0.0210604	0.0191198	0.0239453	0.0176857	0.0261691	0.0244885	0.021949	0.022996	7MP
Fubp1	0.000175953	0	1.79583e-05	0	3.44353e-05	0.000153096	0	5.3802e-05	0.000114251	0.000254805	0.000373914	0	3.6075e-05	0	0.00084814	0.000200535	0	4.91878e-05	7MP
Hsf1	0.00544002	0.0076205	0.00581905	0.00501696	0.00547907	0.00329442	0.00369889	0.00445475	0.00530356	0.00678918	0.00673032	0.00728183	0.00609089	0.00667894	0.007886	0.0077172	0.00642633	0.00546237	7MP
Pax6	0.000311965	0.000183899	0.00027751	0.000103502	0.000633235	0.000583856	0.000663696	0.00040734	0.000321271	0.000453711	0.000623886	1.89e-05	4.83177e-05	9.31674e-05	0.000727167	0	0.000658165	0.000315112	7MP
Pbx3	0.000594121	0.000123204	0.000272622	0.000501273	0.000718096	0.000172503	0.000737156	0.000592472	0.000504423	0.00110669	0.00109584	0.000240599	0.000685717	0.000683014	0.00131598	0.000878983	0.000747723	0.000754559	7MP
Pgam2	0.000854177	0.00229239	0.00777396	0.00499109	0.00227948	0.000241504	0.00261837	0.000295639	0.000660118	0.0063977	0.00258281	0.00186202	0.0096002	0.004186	0.00985376	0.00538834	0	0.00183298	7MP
Spdef	0.000328226	0.000351025	7.25589e-06	0.000292732	0.000253385	0.000200731	0.000488596	0.000541478	0.000478932	0	0.000428922	0	0	0.000245326	0.000649239	9.0284e-05	0	1.46761e-05	7MP
Zfp729b	1.98378e-05	0	0	0	0	0	0	0	0	0	0	0	0	0	0.000212754	0	0	0	7MP
Bcl3	0.000771326	0.000161621	0.000459073	0.000228814	0.000390033	2.02245e-05	0.000489357	0.000429367	0.000241963	0.000157014	0.000247403	7.72486e-05	0.000371727	0.000224455	0.000500457	0.000809252	0.000164052	0.00074421	8MP
Hoxb2	0.0670308	0.0726792	0.0462678	0.0324945	0.034311	0.00594177	0.0118276	0.0124053	0.0246755	0.0735144	0.0646533	0.0693389	0.0867385	0.0654468	0.0866719	0.0892488	0.0762964	0.0680344	8MP
Usf1	3.57656e-05	0.000268953	0	2.1467e-05	0	0	0	0.000154776	4.95089e-05	3.67096e-05	3.75074e-05	0	0.000220694	0	0	0.000551057	0	0	8MP
Zfp160	0.000234358	0	0	0	0.0010047	0	0	0.000426068	7.97945e-05	0.000396342	0.000650942	0	0	0.00080138	0.0010038	0.00130088	0	0.000247921	8MP
Ar	0.000129722	0.000224913	0	0	5.83374e-05	0	0.000437694	0	0.000221203	0	0.00038213	0.000239919	0	0	0.000274855	0.000293354	0.00116541	0.000436888	9MP
Creb3l2	0.00638712	0.00304079	0.00335666	0.00258946	0.00232269	0.00286163	0.00203169	0.00247525	0.00238341	0.00302618	0.00254815	0.00266015	0.00176367	0.00287959	0.00391326	0.00237925	0.00655029	0.0034423	9MP
Foxn3	0.0015498	0.000829663	0.000403065	0.000541468	0.000159347	0.000980392	0.00024566	0.000547802	0.000194915	7.67724e-05	0.000399677	6.74471e-05	0.000137227	0.00114861	0.000288463	0.001603	0.00283976	0.00109054	9MP
Hcfc1	0.00967703	0.00858339	0.00748681	0.00777885	0.00956158	0.00748648	0.0084186	0.00838305	0.00822166	0.00793489	0.00847918	0.00831322	0.00775413	0.00874254	0.00909751	0.00859335	0.00997694	0.00903242	9MP
Kdm5a	0.000403441	0.000688109	0.000305292	0.00118883	0.00177038	0.000103502	0.00209298	0.000941263	0.00102033	0.000348123	0.00240572	0	0.000275868	0.00120498	0.000360819	0	0.00391389	0.000649531	9MP
Pou2f1	6.6198e-05	0	0	0	0	0.000495946	0.000213454	0.00022499	0.00034077	0.00117144	0.000500641	0	0.00021645	0.000277119	0	0	0.00248479	0.000336747	9MP
Wt1	0.0312451	0.0223714	0.0273299	0.0227345	0.020225	0.012413	0.0145827	0.00979704	0.0121761	0.0195178	0.01755	0.0172014	0.0232295	0.0193715	0.0256459	0.0322664	0.0333671	0.0315659	9MP
Cdx4	0.0292448	0.0234316	0.0219679	0.0180641	0.0203278	0.0102489	0.014629	0.0144939	0.0128986	0.0198628	0.0189591	0.0216331	0.0276175	0.0230047	0.0341945	0.0376913	0.0361153	0.0416737	10MP
Cebpz	7.62645e-06	0	0	0	0	0	2.12863e-05	0	4.74377e-05	0	0.000104665	0	0	0.000141658	0.000133765	0	0	0.000146037	10MP
Dlx3	0	0	0	0	0	0	0	0	0	6.70655e-05	0	0	0	0	0	0	0	0.000632294	10MP
Ecsit	0	0	0	0	0	0	0	0	0.000251987	0.0001779	0.000198307	0	0	0	0	0.000174179	0	0.000343053	10MP
Elf5	0.0654694	0.0650893	0.0652984	0.0652463	0.0645635	0.0644745	0.0646304	0.0649478	0.0653238	0.0639275	0.0640582	0.064401	0.0637611	0.0650747	0.0643919	0.0649024	0.0650019	0.0654959	10MP
Hoxa10	0.0300937	0.0146535	0.0127252	0.00955825	0.0103934	0.00576636	0.00515731	0.00333089	0.00339547	0.00848823	0.00354355	0.00395214	0.00770733	0.00723287	0.0221593	0.0314233	0.0366956	0.0434575	10MP
Hoxa11	0.00248303	0.000844698	0.000507998	0.000514803	0.000600532	0.000702189	0.00121015	0.000756489	0.000457005	0.000284042	0.000839166	0.000436139	0.00120833	0.000535801	0.00280537	0.00256415	0.0027725	0.00544493	10MP
Hoxa7	0.0096704	0.00419466	0.0045027	0.000648118	0.00279418	0.00055817	0.000944014	0.000927599	0.000600046	0.00253122	0.00100068	0.000466108	0.00178678	0.00138294	0.00745706	0.00722744	0.007945	0.0160637	10MP
Hoxa9	0.0102	0.00520309	0.00526645	0.000912349	0.00229163	0.000327756	0.00101896	0.00102459	0.000462162	0.0028719	0.00124104	0.000543792	0.00224797	0.00116632	0.00817281	0.00879361	0.00856998	0.0183327	10MP
Hoxb9	0.0118314	0.0069169	0.00602098	0.0046252	0.00585677	0.00519688	0.00222158	0.00112764	0.00117375	0.00516256	0.0023922	0.00156891	0.00521536	0.00423819	0.0143668	0.0182823	0.0199181	0.0250657	10MP
Hoxc4	0.0242154	0.0116201	0.00968389	0.0057085	0.00611685	0.006478	0.00611735	0.0087766	0.00655619	0.015385	0.0107132	0.0107322	0.015527	0.00722019	0.0177546	0.0186038	0.0216507	0.0275523	10MP
Hoxd1	0.0581465	0.0329198	0.0249022	0.0187588	0.0180786	0.0106432	0.0132027	0.0128843	0.0136088	0.0253788	0.0202004	0.0220928	0.0272718	0.02378	0.0408296	0.0506021	0.0503111	0.0582136	10MP
Hoxd9	0.0308055	0.0135324	0.0108867	0.00446495	0.00783461	0.00145856	0.00258617	0.00144021	0.00197134	0.00670219	0.00447157	0.00301858	0.00713995	0.00633258	0.0220179	0.0299548	0.0326494	0.0416486	10MP
Ikzf1	0.0304926	0.0336063	0.0242234	0.0228263	0.0184056	0.0152427	0.0146437	0.0152776	0.01672	0.0284146	0.0234835	0.0272452	0.0287566	0.0265886	0.0317712	0.0324413	0.0351852	0.0374264	10MP
Irf1	0.0092561	0.00724733	0.00756729	0.00573053	0.00622265	0.00319796	0.00411362	0.0030673	0.00342659	0.00947352	0.00558087	0.00445062	0.00839443	0.00603196	0.016078	0.019164	0.0145773	0.0198676	10MP
Myc	0.0586861	0.0557622	0.0548602	0.0530919	0.0541558	0.0514178	0.0527124	0.0524026	0.0526534	0.0493322	0.0503944	0.0500171	0.05003	0.0538488	0.0536403	0.0550474	0.0552011	0.0588345	10MP
Nr6a1	0.00235198	0.000290972	0	0.00013928	0.000514953	1.9167e-05	0.000678061	0.000115937	0.000275755	0.0002965	0.000300802	0.000120441	0	0.000565845	0.000187837	0.00363127	0.000356506	0.0072725	10MP
Setdb1	0.000111125	0	0	0	2.09095e-06	0	2.31937e-05	1.68296e-05	0	0	0	0	0	0	0	0	0	0.000340124	10MP
Snai3	0.000546403	0	0	0	0	0	0	0	0	7.94197e-05	0.000155971	0	0	0	0.0043097	0.00551566	0.00484049	0.00708052	10MP
