# Supplementary material for: Integration of single-cell and spatial transcriptomics by SEU-TCA reveals the spatial origin of early cardiac progenitors
Source: Genome Biol. 2025 Jun 10;26:158. doi: 10.1186/s13059-025-03633-3 (PMC12150484; doi:10.1186/s13059-025-03633-3)
Supplement: Supplementary file 4 — Additional file 4: Table S3. Top 30 marker genes for each of the three progenitor clusters (JCF, aSHF, and pSHF) at E8.5. [file 13059_2025_3633_MOESM4_ESM.xlsx]

## Sheet: Sheet1
Table S3: Top 30 marker genes for each of the three progenitor clusters (JCF, aSHF, and pSHF) at E8.5.
Cluster	Gene	p_val	Avg_log2FC	pct.1	pct.2	p_val_adj
aSHF	Nkx2-5	2.19814e-77	1.21576	1	0.065	4.90382e-73
aSHF	Isl1	6.13854e-65	1.34439	0.889	0.087	1.36945e-60
aSHF	Gm266	1.51327e-64	1.42855	0.863	0.093	3.37596e-60
aSHF	Tbx1	3.27966e-63	1.32548	0.795	0.051	7.3166e-59
aSHF	Fgf8	5.82179e-62	1.50247	0.778	0.042	1.29878e-57
aSHF	Igfbpl1	2.06856e-56	1.71341	0.821	0.104	4.61476e-52
aSHF	Npm3	1.97931e-52	1.58786	1	0.941	4.41563e-48
aSHF	Pgk1	4.65733e-52	1.44107	1	1	1.039e-47
aSHF	Car14	5.47377e-52	1.47622	0.94	0.281	1.22114e-47
aSHF	Nkx2-6	1.74077e-50	0.947405	0.573	0.008	3.8835e-46
aSHF	Pkm	3.67564e-50	1.06464	1	1	8.19999e-46
aSHF	Tpi1	9.67608e-49	1.18959	1	0.994	2.15864e-44
aSHF	Ldha	5.39578e-46	1.13192	1	0.997	1.20374e-41
aSHF	Aldoa	9.74035e-43	0.9046	1	1	2.17298e-38
aSHF	Fam162a	2.48312e-35	1.0573	1	0.935	5.53959e-31
aSHF	Crabp1	5.94479e-33	1.91504	0.923	0.551	1.32622e-28
aSHF	Ier2	4.69207e-32	1.36704	0.966	0.691	1.04675e-27
aSHF	Prrx2	7.98112e-32	1.18711	0.983	0.545	1.78051e-27
aSHF	Bnip3l	2.81349e-31	0.885177	1	0.935	6.27662e-27
aSHF	Apoe	4.08916e-31	1.53959	0.957	0.713	9.1225e-27
aSHF	Id1	3.20343e-29	1.4382	0.932	0.635	7.14652e-25
aSHF	Irx3	6.80699e-28	0.933854	0.744	0.272	1.51857e-23
aSHF	Pfkl	3.40574e-27	0.942285	0.957	0.784	7.59786e-23
aSHF	Id3	2.34222e-24	1.13	1	0.871	5.22526e-20
aSHF	Gng11	2.95043e-23	1.32373	0.795	0.449	6.5821e-19
aSHF	Bnip3	4.63941e-22	0.8583	0.897	0.556	1.03501e-17
aSHF	Slc16a3	1.04745e-21	0.877362	0.923	0.669	2.33675e-17
aSHF	Vamp8	3.49171e-21	1.2435	0.838	0.663	7.78967e-17
aSHF	Tcf21	1.25365e-17	0.904731	0.752	0.413	2.79676e-13
aSHF	Arg1	1.19368e-15	1.14968	0.538	0.194	2.66298e-11
pSHF	Osr1	3.88721e-33	1.37492	0.696	0.042	8.67197e-29
pSHF	Tdrd12	1.02467e-27	0.759331	0.652	0.047	2.28594e-23
pSHF	Aldh1a2	2.20572e-24	1.08673	0.696	0.069	4.92074e-20
pSHF	Arg1	7.40659e-18	1.82925	0.957	0.244	1.65234e-13
pSHF	Nkx2-5	5.04176e-15	0.877049	1	0.26	1.12477e-10
pSHF	Mdk	1.9849e-11	0.961193	1	0.998	4.42811e-07
pSHF	Fabp5	3.45185e-10	1.08775	1	0.858	7.70072e-06
pSHF	Idi1	2.21089e-09	0.844074	0.783	0.309	4.93228e-05
pSHF	Stmn1	8.36935e-08	0.738994	1	0.993	0.00186712
pSHF	Sox11	1.83587e-07	0.709056	1	0.569	0.00409565
pSHF	Phf5a	2.22884e-07	0.651224	1	0.973	0.00497231
pSHF	Bcat1	4.14891e-07	0.810719	0.87	0.502	0.0092558
pSHF	Myl7	4.65486e-07	1.87054	0.826	0.547	0.0103845
pSHF	Arl4a	6.45575e-07	1.07667	0.565	0.196	0.0144021
pSHF	Cd24a	6.70762e-07	0.749798	1	0.964	0.014964
pSHF	Dusp9	1.16246e-06	1.06177	0.87	0.72	0.0259334
pSHF	Dctpp1	1.65738e-06	0.631518	1	0.987	0.0369746
pSHF	Fam162a	2.59128e-06	0.679919	1	0.949	0.0578089
pSHF	Pnn	2.63609e-06	0.680849	0.957	0.764	0.0588086
pSHF	Msmo1	4.32103e-06	0.904377	0.696	0.311	0.096398
pSHF	Bex1	8.08152e-06	0.800832	1	0.953	0.180291
pSHF	Nr2f2	1.03022e-05	0.609158	0.696	0.327	0.229831
pSHF	Srsf11	1.27912e-05	0.600997	1	0.958	0.28536
pSHF	Rrm2	2.02962e-05	0.681516	1	0.933	0.452787
pSHF	Fam213a	3.38576e-05	0.614767	0.957	0.762	0.75533
pSHF	Id2	0.000140501	0.764463	0.957	0.836	1
pSHF	Plpp3	0.000345135	0.633161	0.696	0.476	1
pSHF	Fdps	0.000352294	0.712409	0.826	0.609	1
pSHF	Tmem158	0.000567465	0.700662	0.609	0.353	1
pSHF	Foxf1	0.00157748	0.486911	0.913	0.653	1
JCF	Mab21l2	7.10259e-66	1.32839	1	0.014	1.58452e-61
JCF	Hand1	5.16079e-61	2.67913	0.946	0.029	1.15132e-56
JCF	S100a10	1.74958e-60	2.23186	0.991	0.586	3.90313e-56
JCF	Krt8	1.15546e-59	2.74154	0.985	0.393	2.57771e-55
JCF	Acta2	3.23462e-57	3.09131	0.964	0.257	7.21612e-53
JCF	Pmp22	5.01244e-57	2.64501	0.967	0.393	1.11822e-52
JCF	Cryab	3.21852e-55	2.05641	0.907	0.064	7.18019e-51
JCF	Vim	3.47097e-54	1.91103	0.997	0.643	7.74339e-50
JCF	Dlk1	7.56851e-53	2.09873	0.994	0.557	1.68846e-48
JCF	Lgals1	1.036e-52	1.87175	0.973	0.586	2.31121e-48
JCF	Krt18	2.65364e-52	2.6307	0.991	0.621	5.92001e-48
JCF	Cmtm7	2.0982e-50	1.52485	0.976	0.664	4.68088e-46
JCF	Car4	4.06408e-50	2.072	0.913	0.236	9.06655e-46
JCF	Tmem108	3.46735e-49	1.42763	0.91	0.164	7.7353e-45
JCF	Ppic	3.58333e-49	1.44152	0.967	0.436	7.99405e-45
JCF	Tagln	6.63509e-48	1.75096	0.88	0.157	1.48022e-43
JCF	Tmsb4x	2.0712e-46	1.55093	1	0.986	4.62063e-42
JCF	Anxa5	6.58753e-46	1.40392	0.925	0.4	1.46961e-41
JCF	Anxa2	6.05988e-44	1.541	0.877	0.243	1.3519e-39
JCF	Mest	1.13818e-43	1.43068	1	0.986	2.53918e-39
JCF	Lum	1.44895e-39	3.53246	0.736	0.036	3.23246e-35
JCF	Crip2	4.26554e-39	1.44387	0.883	0.35	9.516e-35
JCF	Itm2a	3.42383e-38	1.69807	0.913	0.336	7.63821e-34
JCF	Slc2a1	6.88895e-36	2.00574	0.916	0.793	1.53686e-31
JCF	Tdo2	2.17592e-33	1.87735	0.646	0.007	4.85425e-29
JCF	Col3a1	3.69412e-32	1.3803	0.667	0.057	8.24122e-28
JCF	Col1a2	6.25826e-32	1.44707	0.73	0.143	1.39616e-27
JCF	Phlda2	3.85335e-31	2.3258	0.835	0.321	8.59644e-27
JCF	Spin2c	3.75044e-29	1.09203	0.805	0.336	8.36686e-25
JCF	Col1a1	1.12819e-26	1.41761	0.583	0.036	2.51689e-22
