# Supplementary material for: Integration of single-cell and spatial transcriptomics by SEU-TCA reveals the spatial origin of early cardiac progenitors
Source: Genome Biol. 2025 Jun 10;26:158. doi: 10.1186/s13059-025-03633-3 (PMC12150484; doi:10.1186/s13059-025-03633-3)
Supplement: Supplementary file 5 — Additional file 5: Table S3. Primers used in the current study. [file 13059_2025_3633_MOESM5_ESM.xlsx]

## Sheet: Supplementary Table 3
Table S3: Primers used in the current study.
	Gene	Forward	Reverse
mice genotyping primer	Irx1-GFP-P1	CAACTTCAAATTGTGTCTGAGAGC	GATCCTCTGTTTCTCTGTTGGGC
	Irx1-GFP-P2	CATATTGGCAGAACGAAAACGC	CCTGTTTCACTATCCAGGTTACGG
	R26-WT	AAGGGAGCTGCAGTGGAGTA	CCGAAAATCTGTGGGAAGTC
	R26-tdTomato	CTGTTCCTGTACGGCATGG	GGCATTAAAGCAGCGTATCC
	Mesp1-cre	TTCTGGAAGGGGCCCGCTTCA	GCCTGTTTTGCACGTTCACCG
	Irx1-Loxp	CCAAGAACCCTGAATTATCCAGTC	TAGAAATTCGGCCTCGTCTCTG
	Irx1-RFP-3arm	ACTACCTGGTGGAGTTCAAGTCCA	ATACATGCCTAGCACCGAGGTGA
	Irx1-RFP-WT	ATCGCCAGCCGGTCTTCTT	AAGAAGGCGCTGTAGTTGGGTG
	R26-eYFP	ACATGGTCCTGCTGGAGTTC	GGCATTAAAGCAGCGTATCC
